# Supplementary material for: Atmospheric CO2 forcing on Mediterranean biomes during the past 500 kyrs
Source: Nat Commun. 2023 Mar 25;14:1664. doi: 10.1038/s41467-023-37388-x (PMC10039881; doi:10.1038/s41467-023-37388-x)
Supplement: Supplementary file 2 — Source Data [file 41467_2023_37388_MOESM2_ESM.xlsx]

## Sheet: XRF
Age (kyrs)	Composite depth (m)	Si norm	Ca norm	Fe norm	log(Ca/Fe)
0.653428	0.254669	0.207966	2.06773	0.969082	0.329132
0.664292	0.258903	0.241052	2.16921	1.04069	0.31898
0.675156	0.263138	0.243593	2.16384	0.995927	0.336997
0.68602	0.267372	0.2423	2.30217	1.05013	0.340894
0.696883	0.271606	0.237362	2.12525	1.01359	0.321547
0.707747	0.27584	0.243358	2.02778	0.997253	0.308215
0.718611	0.280074	0.254993	2.07247	1.00834	0.312883
0.729475	0.284308	0.276645	2.30519	1.00374	0.361085
0.740339	0.288542	0.264077	2.35907	1.0187	0.364696
0.751203	0.292777	0.259574	2.36384	1.029	0.361204
0.762067	0.297011	0.262946	2.37831	1.03708	0.360458
0.772931	0.301245	0.291933	2.48679	1.08267	0.361141
0.783795	0.305479	0.268441	2.39355	1.06973	0.349768
0.794659	0.309713	0.287853	2.42784	1.06458	0.358044
0.805523	0.313947	0.271349	2.40706	1.04594	0.361979
0.816387	0.318182	0.287073	2.41274	1.07788	0.34994
0.827251	0.322416	0.320152	2.42893	1.06328	0.358767
0.838115	0.32665	0.274052	2.53968	1.01272	0.39929
0.848979	0.330884	0.286765	2.02725	0.995284	0.30896
0.859843	0.335118	0.232186	1.93747	0.892804	0.33648
0.870707	0.339352	0.294639	2.35031	1.08296	0.336515
0.881571	0.343587	0.278814	2.40077	1.01908	0.372145
0.892435	0.347821	0.304301	2.23489	0.995632	0.351156
0.903299	0.352055	0.25021	2.19107	0.984348	0.347507
0.914162	0.356289	0.226027	2.11409	0.934871	0.354373
0.925026	0.360523	0.277061	2.22008	0.991578	0.350042
0.93589	0.364757	0.231457	2.18711	0.89355	0.388753
0.946754	0.368991	0.243463	2.03868	0.947376	0.332827
0.957618	0.373226	0.237361	2.08927	0.938611	0.34751
0.968482	0.37746	0.226787	2.12217	0.879181	0.382702
0.979346	0.381694	0.230518	2.09788	0.854349	0.390146
0.99021	0.385928	0.237468	2.25084	0.913362	0.391702
1.00107	0.390162	0.224767	2.33491	0.86134	0.433095
1.01194	0.394396	0.245802	2.52527	0.907836	0.4443
1.0228	0.398631	0.249267	2.4581	0.976738	0.400822
1.03367	0.402865	0.245527	2.26434	0.96959	0.368353
1.04453	0.407099	0.251836	2.34162	0.959068	0.387666
1.05539	0.411333	0.241479	2.31074	0.943836	0.388855
1.06626	0.415567	0.271019	2.31512	0.987487	0.370042
1.07712	0.419801	0.231809	2.39659	0.944574	0.404358
1.08799	0.424035	0.238189	2.031	1.06018	0.282332
1.09885	0.42827	0.246525	2.28818	0.975581	0.370226
1.10971	0.432504	0.308737	2.31566	1.02298	0.354807
1.12514	0.438516	0.240224	2.42002	0.991704	0.387438
1.136	0.44275	0.231175	2.61472	0.986043	0.42353
1.14687	0.446985	0.250331	2.48131	1.02712	0.383059
1.15773	0.451219	0.240524	2.30697	0.966309	0.377926
1.1686	0.455453	0.180766	2.34822	0.903354	0.41488
1.17946	0.459687	0.248685	2.21584	1.04434	0.326695
1.19032	0.463921	0.29132	1.72219	1.11768	0.187763
1.20119	0.468155	0.213711	1.72455	1.00505	0.234486
1.21205	0.47239	0.173458	2.51955	0.853321	0.470211
1.22292	0.476624	0.189218	2.42191	0.920575	0.420099
1.23378	0.480858	0.210099	2.4684	0.945322	0.416836
1.24464	0.485092	0.205554	2.55358	0.913978	0.446214
1.25551	0.489326	0.208211	2.27266	0.959674	0.374412
1.26637	0.49356	0.176969	2.4598	0.823492	0.475241
1.27724	0.497794	0.16549	2.23562	0.747255	0.475928
1.2881	0.502029	0.146774	2.14707	0.772557	0.443915
1.29896	0.506263	0.152589	2.0891	0.753997	0.44259
1.30983	0.510497	0.194604	2.00236	0.913893	0.340647
1.32069	0.514731	0.114644	2.55076	0.666805	0.582672
1.33156	0.518965	0.123867	2.24157	0.631601	0.55011
1.34242	0.523199	0.137588	2.46683	0.755437	0.51394
1.35328	0.527434	0.12412	2.70714	0.822783	0.517226
1.36415	0.531668	0.167009	2.62618	0.806934	0.512486
1.37501	0.535902	0.151153	2.85255	0.773527	0.566758
1.38588	0.540136	0.176099	2.70373	0.867583	0.493652
1.39674	0.54437	0.166798	2.92602	0.796714	0.564975
1.4076	0.548604	0.159917	2.8662	0.795366	0.55674
1.41847	0.552838	0.186258	2.90812	0.82809	0.545535
1.42933	0.557073	0.123542	3.40638	0.606415	0.749524
1.44019	0.561307	0.159653	3.18014	0.850179	0.572935
1.45106	0.565541	0.175556	2.84791	0.933578	0.484376
1.46192	0.569775	0.153314	2.80433	0.880321	0.503189
1.47279	0.574009	0.161656	3.13192	0.799253	0.593126
1.48365	0.578243	0.169452	3.08565	0.834496	0.567922
1.49451	0.582478	0.176045	3.03808	0.857754	0.549236
1.50538	0.586712	0.108856	3.0929	0.70559	0.641814
1.51624	0.590946	0.151758	3.38536	0.682912	0.695241
1.52711	0.59518	0.105214	4.18066	0.646039	0.810986
1.53797	0.599414	0.0854623	4.23251	0.582896	0.861007
1.54883	0.603648	0.142922	3.84656	0.69452	0.743388
1.5597	0.607882	0.287756	2.95332	0.780022	0.578204
1.57056	0.612117	0.244912	3.16051	0.7746	0.610679
1.58143	0.616351	0.20492	3.93796	0.605777	0.812959
1.59229	0.620585	0.108864	3.8588	0.690791	0.747106
1.60315	0.624819	0.130112	3.34719	0.687835	0.687197
1.61402	0.629053	0.106376	3.00541	0.61821	0.686769
1.62488	0.633287	0.131193	2.87566	0.777392	0.568097
1.63575	0.637522	0.223886	2.90668	0.98486	0.470023
1.64661	0.641756	0.144367	3.00013	0.791511	0.578684
1.65747	0.64599	0.160212	3.01391	0.843025	0.55329
1.66834	0.650224	0.122491	4.34628	0.513787	0.927334
1.6792	0.654458	0.0717248	4.55725	0.473706	0.983193
1.69007	0.658692	0.0724	4.44074	0.574922	0.887847
1.70093	0.662926	0.0672589	3.9701	0.638232	0.793823
1.71179	0.667161	0.0497167	3.03547	0.776118	0.592298
1.72266	0.671395	0.0521604	3.87557	0.705566	0.739797
1.73352	0.675629	0.0645666	3.3704	0.999408	0.527939
1.74439	0.679863	0.052971	2.62214	1.36347	0.284011
1.75525	0.684097	0.0624832	2.30788	1.24621	0.26762
1.76611	0.688331	0.0679014	2.49359	0.959479	0.41479
1.77698	0.692566	0.0944477	1.9189	1.13564	0.227811
1.78784	0.6968	0.0815775	2.07606	0.76662	0.432659
1.79871	0.701034	0.0528319	1.9424	0.874395	0.346632
1.80957	0.705268	0.0614538	2.39105	1.05307	0.35613
1.82043	0.709502	0.0531693	2.20501	1.09729	0.303087
1.8313	0.713736	0.069856	1.72389	1.10597	0.192766
1.84216	0.717971	0.058625	1.85842	0.775469	0.37958
1.85303	0.722205	0.0604892	2.01727	0.923281	0.33943
1.86389	0.726439	0.0720245	1.65486	1.00126	0.218216
1.87475	0.730673	0.0848994	1.62895	1.06158	0.185955
1.88562	0.734907	0.0996978	1.71626	1.17999	0.162707
1.89648	0.739141	0.0995845	1.76759	1.18194	0.174784
1.90734	0.743375	0.075888	1.78906	1.0274	0.240883
1.91821	0.74761	0.0668947	1.85918	0.928222	0.30167
1.92907	0.751844	0.0618498	1.9115	0.871266	0.341224
1.93994	0.756078	0.0587972	1.96046	0.792601	0.393303
1.95068	0.760312	0.0598263	1.82119	0.567381	0.50648
1.95993	0.764546	0.0513505	1.45477	0.496479	0.466895
1.96918	0.76878	0.0484176	1.4894	0.535563	0.4442
1.97843	0.773015	0.062655	1.61827	0.522671	0.490822
1.98768	0.777249	0.0627744	1.81628	0.56125	0.510027
1.99693	0.781483	0.0618768	2.07169	0.546569	0.578681
2.00618	0.785717	0.0661303	1.96815	0.831117	0.374396
2.01543	0.789951	0.0769221	1.99588	0.74432	0.428375
2.02468	0.794185	0.0611809	1.91629	0.478386	0.602684
3.60537	1.51779	0.0421766	1.37233	0.571887	0.380148
3.61157	1.52063	0.0319182	1.30774	0.426116	0.486992
3.61777	1.52347	0.0386678	1.33776	0.38949	0.535883
3.62398	1.52631	0.0431545	1.3933	0.447935	0.49283
3.63018	1.52915	0.0604505	1.69219	0.586892	0.459892
3.63639	1.53199	0.136364	1.85657	1.0076	0.265423
3.64259	1.53483	0.160504	1.91807	1.03307	0.268734
3.6488	1.53767	0.147092	1.92642	0.983998	0.291758
3.655	1.54051	0.132295	1.848	0.901329	0.311819
3.66121	1.54335	0.146926	1.95113	0.941982	0.316243
3.66741	1.54619	0.129326	1.72841	0.82171	0.322927
3.67362	1.54903	0.111498	1.54852	0.785735	0.294639
3.67982	1.55187	0.0771389	1.35021	0.596931	0.354477
3.68603	1.55471	0.061747	1.31014	0.516777	0.404013
3.69223	1.55756	0.0464127	1.22216	0.331921	0.566093
3.69844	1.5604	0.0447656	0.998266	0.411156	0.385239
3.70464	1.56324	0.0432537	1.13557	0.421746	0.430162
3.71085	1.56608	0.0455219	1.22124	0.448048	0.435476
3.71705	1.56892	0.0432067	1.22775	0.373587	0.516719
3.72326	1.57176	0.0429942	1.25321	0.455203	0.439819
3.72946	1.5746	0.0609475	1.22762	0.605073	0.307258
3.73567	1.57744	0.137638	1.63051	0.906792	0.254816
3.74187	1.58028	0.181405	1.86584	1.04632	0.251208
3.74808	1.58312	0.140183	1.85565	1.06608	0.240707
3.75428	1.58596	0.175317	1.93204	1.06851	0.257236
3.76049	1.5888	0.178124	1.91328	1.07134	0.25185
3.76669	1.59164	0.152273	1.84289	1.05578	0.241926
3.77289	1.59448	0.16835	1.9169	1.0455	0.263274
3.7791	1.59732	0.136975	1.58682	0.906037	0.243381
3.7853	1.60016	0.0539623	1.13569	0.438215	0.413573
3.79151	1.603	0.0221101	0.718058	0.315107	0.357701
3.79771	1.60584	0.0197738	0.643816	0.304977	0.324494
3.80392	1.60868	0.0161963	0.687209	0.242929	0.451608
3.81012	1.61152	0.0181562	0.710672	0.213938	0.521382
3.81633	1.61436	0.016872	0.678736	0.154818	0.641879
3.82253	1.6172	0.0172642	0.829434	0.140723	0.770416
3.82874	1.62004	0.0190244	0.92814	0.165015	0.75009
3.83494	1.62289	0.0301049	1.01511	0.22024	0.663618
3.84115	1.62573	0.0328657	0.997284	0.334493	0.474432
3.84735	1.62857	0.0270353	0.917097	0.278556	0.517503
3.85356	1.63141	0.0209516	0.793978	0.180874	0.642433
3.85976	1.63425	0.0200789	0.741104	0.184606	0.603634
3.86597	1.63709	0.0190588	0.62758	0.150303	0.620703
3.87217	1.63993	0.0223307	0.702016	0.166598	0.624676
3.87838	1.64277	0.0270388	0.626472	0.170437	0.565338
3.88458	1.64561	0.0201908	0.689523	0.174897	0.595767
3.89079	1.64845	0.0193366	0.589142	0.131861	0.650104
3.89699	1.65129	0.0157991	0.880152	0.0660426	1.12473
3.9032	1.65413	0.0131471	1.20016	0.0509853	1.37179
3.9094	1.65697	0.013353	1.17273	0.0572821	1.31118
3.91561	1.65981	0.012158	1.76069	0.0382511	1.66304
3.92181	1.66265	0.0132031	2.52538	0.0403776	1.79619
3.92802	1.66549	0.012839	2.10243	0.0408475	1.71156
3.93422	1.66833	0.0135657	2.3792	0.0457641	1.71591
3.94042	1.67117	0.0138258	2.86324	0.0485227	1.77091
3.94663	1.67401	0.0151023	2.63858	0.0553708	1.67809
3.95283	1.67685	0.0134966	2.11127	0.0696871	1.48139
3.95904	1.67969	0.0141185	1.8219	0.0802398	1.35614
3.96524	1.68253	0.0135303	1.60733	0.0787149	1.31005
3.97145	1.68537	0.0135368	2.12752	0.052871	1.60466
3.97765	1.68821	0.0133485	1.82292	0.0586818	1.49227
3.98386	1.69106	0.0135582	1.08779	0.0280438	1.58871
3.99006	1.6939	0.0153403	0.752199	0.0248168	1.48159
3.99627	1.69674	0.0162742	1.17306	0.0146573	1.90327
4.00247	1.69958	0.0149111	1.94057	0.036042	1.73112
4.00868	1.70242	0.0170949	2.27277	0.0837518	1.43356
4.01488	1.70526	0.0136856	2.50767	0.0750813	1.52374
4.02109	1.7081	0.0167954	1.94451	0.0578684	1.52637
4.02729	1.71094	0.0142971	2.707	0.0844032	1.50613
4.0335	1.71378	0.0149629	3.05192	0.0656807	1.66714
4.0397	1.71662	0.0158965	3.36095	0.0596871	1.75058
4.04591	1.71946	0.0158671	3.92313	0.0482545	1.91009
4.05211	1.7223	0.0155343	3.66488	0.0514961	1.85229
4.05832	1.72514	0.0161	3.83009	0.0446667	1.93323
4.06452	1.72798	0.0156481	4.10978	0.0441358	1.96903
4.07073	1.73082	0.0181405	4.06829	0.0435243	1.97068
4.07693	1.73366	0.0169953	3.49061	0.0431221	1.9082
4.08314	1.7365	0.0176486	3.04676	0.0461823	1.81936
4.08934	1.73934	0.0178871	3.17505	0.0444357	1.85402
4.09555	1.74218	0.0174293	3.07925	0.0815039	1.57727
4.10175	1.74502	0.0171554	3.27202	0.0588847	1.74481
4.10795	1.74786	0.0164048	3.1034	0.0665246	1.66885
4.11416	1.7507	0.0163136	2.5915	0.0621469	1.62013
4.12036	1.75354	0.0160405	2.00727	0.0708526	1.45225
4.12657	1.75639	0.0157849	1.89866	0.0799855	1.37544
4.13277	1.75923	0.0158789	1.86743	0.0764845	1.38767
4.13898	1.76207	0.0157833	1.73678	0.0555637	1.49495
4.14518	1.76491	0.0154294	1.67975	0.0721252	1.36716
4.15139	1.76775	0.0149924	0.894387	0.0769289	1.06544
4.15759	1.77059	0.0146988	0.897214	0.0652711	1.13818
4.1638	1.77343	0.0158596	1.37845	0.0451146	1.48507
4.17	1.77627	0.0153007	1.69424	0.0515804	1.51649
4.17621	1.77911	0.0144096	0.881121	0.0502392	1.24399
4.18241	1.78195	0.0165075	1.07196	0.0478358	1.35042
4.18862	1.78479	0.0161985	0.897435	0.0520763	1.23636
4.19482	1.78763	0.0146445	0.818427	0.071059	1.06136
4.20058	1.79047	0.0151402	0.879455	0.0655452	1.12767
4.2041	1.79331	0.0157121	0.781167	0.0706515	1.04362
4.20762	1.79615	0.0149307	0.682666	0.0672573	1.00647
4.21114	1.79899	0.0150995	0.777458	0.077856	0.999385
4.21466	1.80183	0.0163889	0.76179	0.0683333	1.0472
4.21818	1.80467	0.0164036	1.0876	0.0576631	1.27557
4.2217	1.80751	0.0153155	0.916782	0.0883123	1.01625
4.22522	1.81035	0.01675	1.0278	0.0600469	1.23342
4.22874	1.81319	0.0163509	0.955963	0.0816615	1.06842
4.23226	1.81603	0.0165403	0.77158	0.0866667	0.949529
4.23577	1.81887	0.0175237	0.876215	0.0693218	1.10174
4.23929	1.82171	0.015446	0.720845	0.0733646	0.992355
4.24281	1.82456	0.0164177	0.899619	0.0711433	1.10192
4.24633	1.8274	0.0147068	0.731497	0.063642	1.06047
4.24985	1.83024	0.0161137	0.626621	0.0724578	0.93692
4.25337	1.83308	0.0158796	0.724568	0.0826852	0.942651
4.25689	1.83592	0.0171315	0.706894	0.0908716	0.890926
4.26041	1.83876	0.0158696	0.681429	0.0912578	0.873151
4.26393	1.8416	0.0158488	0.805	0.095216	0.927086
4.26745	1.84444	0.0154444	0.615048	0.0726032	0.927953
4.27097	1.84728	0.0150481	0.543654	0.0546795	0.997498
4.27449	1.85012	0.0136973	0.604087	0.0633229	0.979539
4.278	1.85296	0.0139165	0.639213	0.0751204	0.929888
4.28152	1.8558	0.0169231	0.597331	0.0785871	0.880864
4.28504	1.85864	0.0176662	0.712102	0.0703864	1.00505
4.28856	1.86148	0.0159404	0.757931	0.0623668	1.08468
4.29208	1.86432	0.0143359	0.604351	0.0667328	0.95695
4.2956	1.86716	0.0159346	0.748224	0.0900156	0.919714
4.29912	1.87	0.0149068	0.892547	0.0846739	1.02288
4.30264	1.87284	0.0175276	0.90926	0.0674016	1.13002
4.30616	1.87568	0.0172082	0.816372	0.0627445	1.11431
4.30968	1.87852	0.0200626	0.951408	0.0514554	1.26694
4.3132	1.88136	0.0171145	0.962763	0.0720153	1.12609
4.31672	1.8842	0.0196423	0.823779	0.0473406	1.24058
4.32023	1.88704	0.019746	0.810508	0.0480159	1.22737
4.32375	1.88988	0.0192332	0.815304	0.0532907	1.18467
4.32727	1.89273	0.0188624	1.63801	0.0774579	1.32525
4.33079	1.89557	0.0172845	1.48267	0.043592	1.53164
4.33431	1.89841	0.0187609	1.45636	0.10535	1.14063
4.33783	1.90125	0.0207692	1.421	0.109811	1.11195
4.34135	1.90409	0.0164286	0.932796	0.076535	1.08593
4.34487	1.90693	0.016991	0.954686	0.0767665	1.09469
4.34839	1.90977	0.0161007	1.42294	0.0655252	1.33678
4.35191	1.91261	0.0142475	1.27366	0.0535865	1.376
4.35543	1.91545	0.0160411	1.5981	0.100877	1.19981
4.35895	1.91829	0.0158708	1.43281	0.0591011	1.38459
4.36247	1.92113	0.0155942	1.04555	0.056058	1.27071
4.36598	1.92397	0.0142151	1.00121	0.0519041	1.28532
4.3695	1.92681	0.0154692	1.09628	0.0632698	1.23872
4.37302	1.92965	0.0155202	1.00662	0.0494798	1.30844
4.37654	1.93249	0.0134498	0.895066	0.0511936	1.24264
4.38006	1.93533	0.0134315	0.844566	0.0679529	1.09443
4.38358	1.93817	0.0143459	0.957224	0.0790552	1.08308
4.3871	1.94101	0.015938	0.879055	0.0543279	1.20899
4.39062	1.94385	0.0151475	0.884366	0.095236	0.967831
4.39414	1.94669	0.0160522	1.04478	0.0914369	1.0579
4.39766	1.94953	0.0146554	1.25529	0.104262	1.08062
4.40118	1.95237	0.0141979	1.74138	0.0730882	1.37705
4.4047	1.95521	0.0137263	1.81499	0.0638211	1.45391
4.40821	1.95806	0.0144622	2.21027	0.0922045	1.37969
4.41173	1.9609	0.0159552	1.92879	0.11365	1.22972
4.41525	1.96374	0.0174322	1.20313	0.0382278	1.49793
4.41783	1.96582	0.0142808	1.50682	0.0325342	1.66572
4.42025	1.96777	0.0143484	1.44977	0.0345609	1.62271
4.42266	1.96972	0.0158475	1.82645	0.0449435	1.60894
4.43958	1.98337	0.0275123	0.329198	0.0384288	0.9328
4.442	1.98532	0.0177684	2.04726	0.0566707	1.55781
4.44441	1.98727	0.0184691	3.15652	0.0409972	1.88645
4.44683	1.98922	0.0182235	3.16388	0.0382521	1.91756
4.44925	1.99117	0.018996	3.20721	0.0447952	1.8549
4.45166	1.99312	0.0184362	2.8496	0.0427572	1.82377
4.45408	1.99507	0.0180601	2.70604	0.0536885	1.70245
4.4565	1.99703	0.0188767	2.41871	0.0599145	1.60605
4.45891	1.99898	0.0221224	1.73348	0.0592517	1.46622
4.46133	2.00093	0.0165963	1.56364	0.0581575	1.42953
4.46375	2.00288	0.0185569	1.11844	0.0519534	1.333
4.46616	2.00483	0.016942	1.13133	0.0496812	1.3574
4.46858	2.00678	0.0159031	1.16063	0.064185	1.25726
4.471	2.00873	0.0206567	1.21654	0.0722687	1.22618
4.47341	2.01068	0.0223939	1.05542	0.0896515	1.07087
4.47583	2.01263	0.032284	1.16291	0.225417	0.71256
4.47825	2.01458	0.0464935	1.14253	0.423651	0.430858
4.48066	2.01653	0.0663296	1.47026	0.71018	0.316027
4.48308	2.01848	0.119467	2.01202	0.99259	0.306862
4.4855	2.02043	0.0788947	2.06771	0.520132	0.599377
4.48791	2.02238	0.0176438	1.96257	0.0889481	1.34369
4.49033	2.02433	0.0174964	2.07788	0.0860432	1.38291
4.49275	2.02628	0.0221121	2.00473	0.204368	0.991643
4.49516	2.02823	0.0170968	2.04179	0.128783	1.20015
4.49758	2.03018	0.0154123	1.64375	0.107346	1.18505
4.5	2.03213	0.0139142	1.9412	0.0735961	1.42122
4.50241	2.03408	0.0143017	1.95138	0.0531145	1.56513
4.50483	2.03604	0.0145372	2.59361	0.0446415	1.76417
4.50725	2.03799	0.0149174	1.98996	0.058292	1.53324
4.50966	2.03994	0.0142556	1.12203	0.0451729	1.39513
4.51208	2.04189	0.0133582	0.933284	0.0486418	1.283
4.5145	2.04384	0.0137858	1.04615	0.0667873	1.1949
4.51691	2.04579	0.0129395	1.95513	0.0624613	1.49557
4.51933	2.04774	0.0126517	2.63148	0.0593536	1.64675
4.52175	2.04969	0.0132097	2.83372	0.0568414	1.69769
4.52416	2.05164	0.0131751	3.64047	0.059887	1.78383
4.52658	2.05359	0.012848	3.85611	0.0500744	1.88653
4.52899	2.05554	0.0124308	3.00258	0.0486763	1.79018
4.53141	2.05749	0.0141015	2.1604	0.047284	1.65982
4.53383	2.05944	0.0134857	1.63919	0.0459286	1.55255
4.53624	2.06139	0.012751	2.21621	0.0457497	1.68522
4.53866	2.06334	0.0132165	2.59682	0.0601752	1.63502
4.54108	2.06529	0.0125408	2.99056	0.0612121	1.68892
4.54349	2.06724	0.0124447	3.00119	0.0602328	1.69746
4.54591	2.06919	0.0124242	2.27211	0.0567677	1.60233
4.54833	2.07114	0.0137391	2.40196	0.054236	1.64628
4.55074	2.07309	0.013504	1.88947	0.0423854	1.64912
4.55316	2.07505	0.0130882	2.03045	0.0444519	1.6597
4.55558	2.077	0.0139672	1.80724	0.042093	1.6328
4.55799	2.07895	0.013429	1.93668	0.0491257	1.59575
4.56041	2.0809	0.0132373	2.13627	0.0516735	1.61639
4.56283	2.08285	0.0151059	2.83945	0.0573101	1.695
4.56524	2.0848	0.0150142	1.91941	0.0752975	1.40639
4.56766	2.08675	0.0137298	1.42098	0.0814391	1.24176
4.57008	2.0887	0.0160643	0.908361	0.111271	0.911876
4.57249	2.09065	0.0153058	0.836514	0.0973853	0.93398
4.57491	2.0926	0.0140625	0.960982	0.0709524	1.13175
4.57733	2.09455	0.0153176	1.3171	0.0724963	1.2593
4.57974	2.0965	0.0151029	1.22922	0.0673824	1.26108
4.58216	2.09845	0.0150348	1.62669	0.0861752	1.27592
4.58458	2.1004	0.0152653	1.7361	0.102422	1.22918
4.58699	2.10235	0.0126437	2.20455	0.0746232	1.47045
4.58941	2.1043	0.0137755	2.15239	0.0508291	1.62681
4.59183	2.10625	0.0168922	2.35521	0.0812281	1.46232
4.59424	2.1082	0.0155218	2.67817	0.0728883	1.56518
4.59666	2.11015	0.0163296	2.09612	0.0902632	1.36591
4.59908	2.1121	0.0175549	1.83356	0.0936951	1.29158
4.60149	2.11406	0.0171908	0.927374	0.061313	1.1797
4.60391	2.11601	0.0165736	1.14065	0.0519535	1.34154
4.60633	2.11796	0.0163554	1.25495	0.0697741	1.25493
4.60874	2.11991	0.0158552	1.03031	0.0887982	1.06456
4.61116	2.12186	0.0170032	1.08632	0.0666246	1.21233
4.61358	2.12381	0.0161897	1.13577	0.0671695	1.22812
4.61599	2.12576	0.0153905	1.27087	0.0675804	1.27428
4.61841	2.12771	0.0149165	1.37833	0.0601669	1.36
4.62083	2.12966	0.015509	1.48253	0.0595958	1.39579
4.62324	2.13161	0.0167105	2.0736	0.0600146	1.53847
4.62566	2.13356	0.0149199	2.02003	0.066099	1.48516
4.62808	2.13551	0.0162573	2.02433	0.0676316	1.47613
4.63049	2.13746	0.0166618	2.07882	0.062598	1.52126
4.63291	2.13941	0.0142185	1.24161	0.0540061	1.36154
4.63533	2.14136	0.0134604	1.01918	0.0734451	1.14229
4.63774	2.14331	0.0147173	1.19196	0.054494	1.33991
4.64016	2.14526	0.0141964	1.04074	0.0545089	1.28088
4.64258	2.14721	0.0130638	1.38528	0.0715035	1.28721
4.64499	2.14916	0.0147568	1.1121	0.0513982	1.3352
4.64741	2.15111	0.0133231	0.522785	0.0587231	0.949514
4.64983	2.15307	0.0163502	0.53365	0.056563	0.974724
4.65224	2.15502	0.0133874	0.790373	0.0584765	1.13085
4.65466	2.15697	0.0153462	0.936071	0.0541868	1.23742
4.65708	2.15892	0.0158953	0.875203	0.0569257	1.1868
4.65949	2.16087	0.0169081	0.862032	0.0559011	1.1881
4.66191	2.16282	0.0175277	0.793044	0.07	1.0542
4.66432	2.16477	0.0169573	0.852523	0.0625417	1.13454
4.66674	2.16672	0.0180678	0.917	0.0737627	1.09453
4.66916	2.16867	0.0158214	0.354641	0.0486603	0.862614
4.67157	2.17062	0.0130628	0.354119	0.0469066	0.877916
4.67399	2.17257	0.0127068	0.443594	0.0614436	0.858509
4.67641	2.17452	0.0141114	0.424127	0.0588102	0.858042
4.67882	2.17647	0.0139275	0.464562	0.0580665	0.903118
4.68124	2.17842	0.0150225	0.671439	0.0571364	1.07009
4.68366	2.18037	0.0147761	0.532597	0.0523582	1.00741
4.68607	2.18232	0.0158257	0.439083	0.0580734	0.878569
4.68849	2.18427	0.0144632	0.35362	0.0494172	0.854658
4.69091	2.18622	0.01414	0.423166	0.0576256	0.865895
4.69332	2.18817	0.0127663	0.615251	0.0531657	1.06342
4.69574	2.19013	0.0131085	0.710982	0.064912	1.03953
4.69816	2.19208	0.0151493	0.746388	0.0594478	1.09883
4.70057	2.19403	0.0153882	1.02345	0.0543634	1.27476
4.70299	2.19598	0.0168548	2.62273	0.0872446	1.47801
4.70541	2.19793	0.0184167	3.1858	0.0942738	1.52883
4.70782	2.19988	0.0330493	2.08088	0.313569	0.821914
4.71024	2.20183	0.0555989	1.6876	0.59837	0.450301
4.71266	2.20378	0.116334	1.62514	0.813434	0.30057
4.71507	2.20573	0.149828	1.69513	0.995995	0.230947
4.71749	2.20768	0.159594	1.71471	1.12591	0.182685
4.72165	2.21104	0.07292	1.15299	0.88484	0.11496
4.726	2.21455	0.0281536	0.612083	0.475347	0.109799
4.73034	2.21805	0.0238088	0.758573	0.447147	0.229547
4.73469	2.22156	0.0249719	0.822444	0.42434	0.287392
4.73903	2.22506	0.0233739	0.479802	0.230167	0.319019
4.74337	2.22857	0.0225271	0.63262	0.185519	0.532754
4.74772	2.23208	0.0163158	0.566563	0.107353	0.722435
4.75206	2.23558	0.0133863	0.398124	0.0590143	0.829061
4.75641	2.23909	0.015639	0.355128	0.0546006	0.813187
4.76075	2.2426	0.0153135	0.654091	0.0557994	1.06901
4.76509	2.2461	0.0142813	0.534977	0.0596136	0.95299
4.76944	2.24961	0.0144565	0.609907	0.0543789	1.04983
4.77378	2.25311	0.0154121	0.392644	0.0610575	0.808259
4.77813	2.25662	0.0144729	0.437771	0.0696988	0.798022
4.78247	2.26013	0.0143385	0.555969	0.0629077	0.946347
4.78681	2.26363	0.0131825	0.506531	0.0748265	0.83055
4.79116	2.26714	0.0140998	0.483616	0.0762632	0.802185
4.7955	2.27064	0.0148348	0.415255	0.0725225	0.757842
4.79985	2.27415	0.0150377	0.346018	0.078552	0.643941
4.80419	2.27766	0.014582	0.412477	0.0873375	0.674199
4.80853	2.28116	0.0154938	0.410648	0.0712037	0.760967
4.81288	2.28467	0.0142355	0.473349	0.0575688	0.914994
4.81722	2.28817	0.0153303	0.4953	0.068679	0.858044
4.82156	2.29168	0.0142899	0.811021	0.0635799	1.10571
4.82591	2.29519	0.0155896	0.570567	0.0699387	0.911589
4.83025	2.29869	0.0152824	0.567191	0.0731145	0.889726
4.8346	2.3022	0.0142319	0.53884	0.089006	0.782041
4.83894	2.30571	0.0151455	0.383093	0.0708423	0.733012
4.84328	2.30921	0.014644	0.240898	0.0646285	0.571409
4.84763	2.31272	0.0151724	0.167821	0.0502821	0.523433
4.85197	2.31622	0.013538	0.190048	0.044588	0.629646
4.85632	2.31973	0.0193617	1.01842	0.0709271	1.15711
4.86066	2.32324	0.0173096	0.763274	0.0588169	1.11318
4.865	2.32674	0.0137799	0.260829	0.0586603	0.648012
4.86935	2.33025	0.0145827	0.163055	0.0658425	0.393828
4.87369	2.33375	0.0130079	0.321685	0.0580787	0.743414
4.87804	2.33726	0.0134877	0.25733	0.0721142	0.55247
4.88238	2.34077	0.015845	0.386279	0.0688837	0.748785
4.88672	2.34427	0.0145512	0.359559	0.0685984	0.719456
4.89107	2.34778	0.0145942	0.369602	0.0854671	0.635935
4.89541	2.35129	0.0156383	0.424392	0.0941489	0.653952
4.89976	2.35479	0.0134884	0.385333	0.102868	0.573555
4.9041	2.3583	0.0164263	0.529263	0.0921003	0.759411
4.90844	2.3618	0.0156006	0.438877	0.0590328	0.871249
4.91279	2.36531	0.0151468	0.307172	0.0522411	0.769369
4.91713	2.36882	0.0163665	0.328137	0.0965528	0.53129
4.92148	2.37232	0.0161085	0.362853	0.0798915	0.65723
4.92582	2.37583	0.0170872	0.551184	0.0678505	0.909744
4.93016	2.37933	0.0152959	0.784006	0.061214	1.10747
4.93451	2.38284	0.0144018	0.604985	0.0609356	0.996873
4.93885	2.38635	0.0161765	0.480697	0.0637461	0.877417
4.9432	2.38985	0.014487	0.620582	0.0632772	0.991552
4.94754	2.39336	0.0160185	0.451111	0.0534105	0.926657
4.95188	2.39686	0.0149183	0.637845	0.0621842	1.01104
4.95623	2.40037	0.015142	0.574439	0.0605082	0.97743
4.96057	2.40388	0.0149548	0.44506	0.0584488	0.881643
4.96492	2.40738	0.0129985	0.422744	0.0569565	0.870534
4.96926	2.41089	0.0138356	0.329513	0.0589346	0.747502
4.9736	2.4144	0.0132187	0.185297	0.0413594	0.651294
4.97795	2.4179	0.0130156	0.259719	0.03825	0.831872
4.98229	2.42141	0.0148536	0.383051	0.040077	0.980361
4.98664	2.42491	0.0137178	0.384082	0.0417906	0.963345
4.99098	2.42842	0.0153211	0.339174	0.0428593	0.898378
4.99532	2.43193	0.0151687	0.368328	0.0432975	0.929772
4.99967	2.43543	0.0155591	0.385351	0.043754	0.944839
5.00401	2.43894	0.0142045	0.364416	0.0444643	0.913586
5.00836	2.44244	0.0162321	0.414054	0.039841	1.01673
5.0127	2.44595	0.0156394	0.667042	0.0504777	1.12105
5.01704	2.44946	0.01621	0.622085	0.033653	1.26683
5.02139	2.45296	0.0138311	0.675535	0.0370739	1.26058
5.02573	2.45647	0.0143741	0.737753	0.033816	1.33879
5.03008	2.45998	0.0143388	1.26144	0.0272511	1.66548
5.03442	2.46348	0.0153188	1.77755	0.0311594	1.75623
5.03876	2.46699	0.0131209	2.95545	0.0330299	1.95172
5.04311	2.47049	0.0132349	2.6298	0.0359597	1.86411
5.04745	2.474	0.0159496	2.00708	0.0423591	1.67562
5.0518	2.47751	0.0135014	2.48411	0.0406676	1.78592
5.05614	2.48101	0.0126491	2.28553	0.0376976	1.78267
5.06048	2.48452	0.0140757	1.67616	0.0284862	1.76968
5.06483	2.48802	0.0162029	1.56712	0.0216367	1.85991
5.06917	2.49153	0.0124423	3.28547	0.0225237	2.16396
5.07352	2.49504	0.0142984	2.50635	0.0356425	1.84707
5.07786	2.49854	0.0148893	0.692845	0.0316184	1.3407
5.0822	2.50205	0.0137143	0.445933	0.0341513	1.11586
5.08655	2.50555	0.0155802	0.688908	0.0252901	1.43521
5.41774	2.77287	0.0137031	0.929188	0.0345625	1.4295
5.42411	2.77801	0.0129217	0.65003	0.0376355	1.23734
5.43049	2.78316	0.0119727	0.578513	0.0349317	1.21909
5.43686	2.7883	0.0133628	1.00693	0.0442625	1.35696
5.44323	2.79344	0.0125874	1.6839	0.0471469	1.55286
5.4496	2.79858	0.0132134	2.60393	0.0428288	1.78389
5.45597	2.80372	0.0132432	3.51987	0.0342421	2.01197
5.46234	2.80887	0.0113158	2.75377	0.02811	1.99107
5.46871	2.81401	0.0114251	2.70671	0.0303045	1.95093
5.47508	2.81915	0.0114101	2.81801	0.0221034	2.10548
5.48145	2.82429	0.0115113	2.38773	0.0226952	2.02205
5.48782	2.82944	0.0124735	1.97077	0.0218915	1.95436
5.4942	2.83458	0.0109364	2.9876	0.0247168	2.08233
5.50057	2.83972	0.0107024	2.98918	0.0250238	2.0772
5.50694	2.84486	0.0112621	3.02302	0.0300121	2.00314
5.51331	2.85	0.010372	3.56547	0.024115	2.16983
5.51969	2.85515	0.0104762	3.38585	0.0201701	2.22496
5.5262	2.86041	0.00961364	3.43601	0.0263182	2.1158
5.53272	2.86567	0.0113693	2.92552	0.0253392	2.06241
5.53923	2.87093	0.0135952	2.70132	0.0264714	2.0088
5.54574	2.87618	0.012	1.80678	0.0260576	1.84097
5.55226	2.88144	0.0125859	1.1635	0.0250224	1.66744
5.55877	2.8867	0.0129984	0.862217	0.0289633	1.47377
5.56529	2.89196	0.0123307	0.50263	0.0354803	1.15126
5.5718	2.89721	0.0146635	0.37579	0.0355399	1.02423
5.57831	2.90247	0.0147256	0.471631	0.0310518	1.18152
5.58483	2.90773	0.0145412	0.403079	0.0328771	1.0885
5.59134	2.91299	0.0127273	0.289357	0.0379467	0.88226
5.59785	2.91824	0.0136407	0.272544	0.0343561	0.899432
5.60437	2.9235	0.0134748	0.255739	0.0315409	0.908923
5.61088	2.92876	0.014376	0.262859	0.0371406	0.849875
5.6174	2.93402	0.0151343	0.291801	0.0356082	0.913536
5.62391	2.93927	0.0135942	0.356581	0.0390575	0.960454
5.63042	2.94453	0.0138245	0.867962	0.0251097	1.53866
5.63694	2.94979	0.0146293	1.06825	0.0259002	1.61537
5.64345	2.95505	0.013951	1.17098	0.0266462	1.64291
5.64997	2.9603	0.0141471	1.2774	0.024554	1.71621
5.65648	2.96556	0.0124441	1.61433	0.0197604	1.9122
5.66299	2.97082	0.0142025	1.74667	0.0333129	1.7196
5.66951	2.97608	0.0146105	1.47758	0.0275199	1.72991
5.67602	2.98133	0.0164026	1.39564	0.0287129	1.6867
5.68253	2.98659	0.0151129	1.28732	0.0289355	1.64826
5.68905	2.99185	0.0143949	1.29126	0.0301115	1.63228
5.69556	2.99711	0.0150637	1.30396	0.0284076	1.66183
5.70208	3.00236	0.0147231	1.11687	0.0253746	1.6436
5.70859	3.00762	0.0142056	1.40618	0.0269003	1.71828
5.7151	3.01288	0.0145967	1.44944	0.0294521	1.69208
5.72162	3.01814	0.0164904	1.19571	0.0298237	1.60306
5.72813	3.02339	0.0154799	1.29159	0.030805	1.62251
5.73464	3.02865	0.014554	1.03205	0.02759	1.57295
5.74116	3.03391	0.0152017	1.50556	0.0399424	1.57626
5.74767	3.03917	0.0158393	1.7278	0.0445194	1.58895
5.75419	3.04442	0.0158014	1.9265	0.0447801	1.63368
5.7607	3.04968	0.0140977	2.00982	0.0423745	1.67605
5.76721	3.05494	0.0129471	1.51215	0.0310587	1.68741
5.77373	3.0602	0.0137103	1.78352	0.0369931	1.68316
5.78024	3.06545	0.0145676	2.33051	0.0414459	1.74997
5.78675	3.07071	0.0137516	2.58025	0.0323007	1.90245
5.79327	3.07597	0.0151621	2.84023	0.0381842	1.87147
5.79978	3.08122	0.0142987	3.02053	0.0415065	1.86197
5.8063	3.08648	0.0139163	3.12685	0.0380911	1.91428
5.81281	3.09174	0.0154473	2.73267	0.0343124	1.90114
5.81932	3.097	0.0136919	3.08268	0.0363447	1.92849
5.82584	3.10225	0.0138407	3.23735	0.0371194	1.94059
5.83235	3.10751	0.014005	2.87952	0.0420529	1.83552
5.83887	3.11277	0.0135971	2.76307	0.0415707	1.8226
5.84538	3.11803	0.014589	1.78251	0.0392055	1.65768
5.85189	3.12328	0.0140258	1.37956	0.0359169	1.58444
5.85841	3.12854	0.0146565	1.15287	0.0447481	1.41101
5.86492	3.1338	0.014904	1.01301	0.0380059	1.42576
5.87143	3.13906	0.015994	1.0422	0.037728	1.44129
5.87795	3.14431	0.0152102	1.11363	0.0275375	1.60682
5.88446	3.14957	0.0155673	1.09533	0.0289259	1.57826
5.89098	3.15483	0.0152665	0.757335	0.0281034	1.43053
5.89749	3.16009	0.0134729	0.725612	0.0321705	1.35325
5.904	3.16534	0.0142857	0.739482	0.0346625	1.32907
5.91052	3.1706	0.0153659	0.601814	0.0370732	1.2104
5.91703	3.17586	0.0165649	0.522458	0.0364122	1.1568
5.92354	3.18112	0.0141026	0.532534	0.0404827	1.11908
5.93006	3.18637	0.0149619	0.547367	0.0410959	1.12448
5.93657	3.19163	0.0140875	0.471342	0.0358824	1.11846
5.94309	3.19689	0.0135606	0.450424	0.0389848	1.06273
5.9496	3.20215	0.0136652	0.462836	0.0371192	1.09583
5.95611	3.2074	0.0129664	0.49682	0.0454434	1.03873
5.96263	3.21266	0.0154766	0.678759	0.0536914	1.10181
5.96914	3.21792	0.0153929	0.729399	0.0410015	1.25017
5.97566	3.22318	0.0145441	0.734757	0.0432827	1.22983
5.98217	3.22843	0.0129909	0.589577	0.0478248	1.09089
5.98868	3.23369	0.0142537	0.636373	0.0392537	1.20983
5.9952	3.23895	0.0143247	0.581851	0.0449772	1.11182
6.00171	3.24421	0.0146667	0.732545	0.0478485	1.18497
6.00822	3.24946	0.0158934	0.929279	0.0375078	1.39402
6.01474	3.25472	0.0160658	1.00298	0.0365204	1.43876
6.02125	3.25998	0.016953	0.933306	0.0364344	1.40851
6.02777	3.26524	0.0180293	0.892378	0.0383388	1.36691
6.03428	3.27049	0.0171522	0.76437	0.0378396	1.30536
6.04079	3.27575	0.0172333	0.691717	0.03555	1.28909
6.04731	3.28101	0.0170511	0.713443	0.0365733	1.2902
6.05382	3.28627	0.0172351	0.700281	0.0369205	1.278
6.06033	3.29152	0.0149596	0.64559	0.036979	1.242
6.06685	3.29678	0.0162205	0.610992	0.0353071	1.23817
6.07336	3.30204	0.0154267	0.573333	0.0416908	1.13837
6.07988	3.3073	0.0155988	0.622799	0.0418818	1.17232
6.08639	3.31255	0.0171743	0.683469	0.0354631	1.28494
6.0929	3.31781	0.0165769	0.747892	0.0301426	1.39466
6.09942	3.32307	0.0162184	0.763734	0.0322152	1.37488
6.10593	3.32833	0.0174718	0.786167	0.0405153	1.2879
6.11245	3.33358	0.0156878	0.679444	0.039119	1.23977
6.11896	3.33884	0.0144811	0.602657	0.0326258	1.26651
6.12547	3.3441	0.016466	0.404537	0.0349383	1.06366
6.13199	3.34936	0.0150154	0.50463	0.0344753	1.16546
6.1385	3.35461	0.0147152	0.381503	0.0470411	0.90902
6.14501	3.35987	0.0145426	0.416467	0.0480126	0.938225
6.15153	3.36513	0.0133122	0.36626	0.0478764	0.883668
6.15804	3.37039	0.0163158	0.433618	0.0496217	0.941436
6.16456	3.37564	0.0140317	0.334524	0.0440794	0.880192
6.17107	3.3809	0.0160535	0.396038	0.0405346	0.989911
6.17758	3.38616	0.0143974	0.52329	0.0421336	1.09411
6.1841	3.39141	0.01593	0.586725	0.0368839	1.2016
6.19061	3.39667	0.0163919	0.581913	0.0393157	1.17029
6.19712	3.40193	0.0147014	0.469204	0.0335835	1.14524
6.20364	3.40719	0.0142496	0.497786	0.0516196	0.984228
6.21015	3.41244	0.0133536	0.468619	0.063824	0.865836
6.21667	3.4177	0.014587	0.636209	0.0361947	1.24496
6.22318	3.42296	0.0126594	0.488709	0.0360964	1.13159
6.22969	3.42822	0.0158361	0.39623	0.0460656	0.93457
6.23621	3.43347	0.0144007	0.439452	0.0423116	1.01645
6.24272	3.43873	0.0159574	0.40023	0.0557801	0.855831
6.24924	3.44399	0.0149561	0.442513	0.0675747	0.816142
6.25575	3.44925	0.016562	0.643752	0.0599476	1.03095
6.26226	3.4545	0.0180969	0.96754	0.0468941	1.31455
6.26878	3.45976	0.0176394	0.964424	0.0404275	1.37759
6.27529	3.46502	0.0147665	0.918113	0.0456615	1.30335
6.2818	3.47028	0.0201085	0.762386	0.0333623	1.35892
6.28832	3.47553	0.0190338	0.50186	0.0381401	1.1192
6.29483	3.48079	0.0185075	0.677463	0.0382942	1.24775
6.30135	3.48605	0.0217412	0.628447	0.0402118	1.19392
6.30786	3.49131	0.0210406	0.470736	0.0324112	1.16208
6.31437	3.49656	0.0222778	0.277333	0.0307222	0.955549
6.32089	3.50182	0.0223204	0.272265	0.0338398	0.905565
6.3274	3.50708	0.0220649	0.189056	0.0111799	1.22815
6.33391	3.51234	0.0202402	0.386026	0.0358515	1.03211
6.34043	3.51759	0.0199773	0.424273	0.0303636	1.14529
6.34694	3.52285	0.0261988	0.136491	0.0273392	0.698319
6.35346	3.52811	0.0259756	0.0898171	0.0235061	0.582178
6.37951	3.54914	0.0240927	0.285637	0.0415251	0.837504
6.95273	4.01179	0.0120337	1.22077	0.0346691	1.54669
6.95924	4.01705	0.011858	1.46285	0.0455148	1.50705
6.96575	4.02231	0.0116193	1.51928	0.0583313	1.41574
6.97227	4.02757	0.0127591	1.39058	0.0601425	1.36402
6.97878	4.03282	0.0135784	1.31034	0.0506005	1.41323
6.98529	4.03808	0.0137382	1.18265	0.0451769	1.41794
6.99181	4.04334	0.0132143	1.1893	0.0431682	1.44013
6.99832	4.0486	0.0132755	1.27513	0.051412	1.39449
7.00484	4.05385	0.0125434	1.27603	0.0480462	1.4242
7.01135	4.05911	0.0142711	1.18656	0.0443394	1.4275
7.01786	4.06437	0.0119432	1.22794	0.053	1.3649
7.02438	4.06963	0.0133766	1.1922	0.0506848	1.37147
7.03089	4.07488	0.0140882	1.11153	0.0390465	1.45434
7.03741	4.08014	0.0132445	1.04897	0.0349363	1.47749
7.04392	4.0854	0.0127946	1.02658	0.0479012	1.33104
7.05043	4.09066	0.0138976	1.04001	0.0482851	1.33323
7.05695	4.09591	0.0127629	1.03135	0.0418792	1.39141
7.06346	4.10117	0.0131473	0.9424	0.0417969	1.35309
7.06997	4.10643	0.0130276	0.798376	0.0322983	1.39303
7.07649	4.11169	0.0121029	0.797159	0.0362528	1.3422
7.083	4.11694	0.0125763	0.880147	0.0352768	1.39707
7.08952	4.1222	0.0125141	0.822041	0.0395941	1.31726
7.09603	4.12746	0.0129176	0.738708	0.0365367	1.30574
7.10254	4.13272	0.0115138	0.600674	0.0335249	1.25327
7.10906	4.13797	0.0125435	0.579902	0.0326522	1.24944
7.11557	4.14323	0.012311	0.591803	0.0333261	1.24939
7.12208	4.14849	0.0120806	0.589684	0.0358715	1.21587
7.1286	4.15375	0.0118092	0.668158	0.0338596	1.2952
7.13511	4.159	0.0131732	0.80562	0.0318101	1.40357
7.14163	4.16426	0.0123771	0.963737	0.0332343	1.46237
7.14814	4.16952	0.0128392	1.03098	0.0366591	1.44907
7.15465	4.17478	0.0125114	0.949284	0.0349091	1.43446
7.16117	4.18003	0.0110034	0.866317	0.0246408	1.54602
7.16768	4.18529	0.0128472	0.891863	0.0268634	1.52114
7.1742	4.19055	0.0112515	0.882608	0.0240702	1.56429
7.18071	4.19581	0.0119281	0.825844	0.0282635	1.46567
7.18722	4.20106	0.0121437	0.787016	0.0217418	1.55869
7.19374	4.20632	0.0113097	0.751897	0.0198286	1.57887
7.20025	4.21158	0.0121969	0.724202	0.0214766	1.52789
7.20676	4.21684	0.0110664	0.758128	0.0210071	1.55738
7.21328	4.22209	0.0124235	0.736471	0.0215294	1.53412
7.21979	4.22735	0.0129048	0.652119	0.0167738	1.5897
7.22631	4.23261	0.0125993	0.618604	0.0235259	1.41987
7.23282	4.23787	0.0117765	0.684353	0.0181882	1.57549
7.23933	4.24312	0.0125708	0.679068	0.0231014	1.46827
7.24585	4.24838	0.0123454	0.696511	0.0190198	1.56372
7.25236	4.25364	0.0131682	0.702788	0.0209217	1.52623
7.25887	4.2589	0.0116515	0.65721	0.0214009	1.48727
7.26539	4.26415	0.0135327	0.617156	0.0219639	1.44869
7.2719	4.26941	0.0123269	0.5463	0.0243587	1.35078
7.27842	4.27467	0.0111073	0.548413	0.0246804	1.34676
7.28493	4.27993	0.0124971	0.589682	0.0215783	1.4366
7.29144	4.28518	0.012738	0.61973	0.0222444	1.44498
7.29796	4.29044	0.0134732	0.654615	0.0224709	1.46437
7.30447	4.2957	0.0137863	0.73223	0.0214402	1.53342
7.31099	4.30095	0.0131019	0.786019	0.0235069	1.52424
7.3175	4.30621	0.0140069	0.823903	0.0324134	1.40515
7.32401	4.31147	0.0137659	0.882874	0.0250753	1.54665
7.33053	4.31673	0.0144783	0.964537	0.0279601	1.53778
7.33704	4.32198	0.014093	0.995558	0.0300116	1.52078
7.34355	4.32724	0.0142989	1.04843	0.0294943	1.5508
7.35007	4.3325	0.0156472	1.06685	0.0295533	1.5575
7.35658	4.33776	0.0139061	1.01197	0.028992	1.54289
7.3631	4.34301	0.0143493	0.947432	0.0324772	1.46497
7.36961	4.34827	0.0152525	0.739675	0.0290123	1.40646
7.37612	4.35353	0.0125224	0.583016	0.029361	1.29791
7.38264	4.35879	0.0134667	0.666133	0.0317556	1.32174
7.38915	4.36404	0.0136102	0.833411	0.033278	1.3987
7.39566	4.3693	0.0123588	0.937054	0.0331783	1.45091
7.40218	4.37456	0.0141307	0.954618	0.0361019	1.4223
7.40869	4.37982	0.0125275	1.00665	0.037033	1.43429
7.41521	4.38507	0.0138571	1.0536	0.0338571	1.49303
7.42172	4.39033	0.0117713	0.991536	0.0307735	1.50813
7.42823	4.39559	0.0138488	1.02397	0.0342325	1.47585
7.43475	4.40085	0.014752	0.982307	0.0363206	1.43209
7.44126	4.4061	0.0143483	1.01619	0.0388812	1.41724
7.44778	4.41136	0.0142396	1.03229	0.0452419	1.35826
7.45429	4.41662	0.0136425	1.08437	0.0419888	1.41204
7.4608	4.42188	0.0142715	1.26006	0.0403091	1.49499
7.46732	4.42713	0.0133591	1.24766	0.0356796	1.54368
7.47383	4.43239	0.013835	1.1529	0.0326087	1.54846
7.48034	4.43765	0.0127533	1.13096	0.0385573	1.46734
7.48686	4.44291	0.0148879	1.10787	0.0328922	1.52739
7.49337	4.44816	0.0138161	1.07153	0.0417125	1.40974
7.49989	4.45342	0.0145426	1.06659	0.0547213	1.28984
7.5064	4.45868	0.0123567	1.08135	0.0693949	1.19264
7.51291	4.46394	0.0144492	1.05143	0.0577862	1.25995
7.51943	4.46919	0.0132053	0.905774	0.0460483	1.29381
7.52594	4.47445	0.0138674	0.899492	0.0533812	1.22661
7.53245	4.47971	0.0129271	1.06404	0.0536235	1.2976
7.53897	4.48497	0.0134372	1.12205	0.0477121	1.37138
7.54548	4.49022	0.0129876	1.1322	0.0506432	1.3494
7.552	4.49548	0.0132649	1.08965	0.0605749	1.25499
7.55851	4.50074	0.0140313	1.12827	0.0513125	1.34219
7.56502	4.506	0.0130122	1.26274	0.0557404	1.35514
7.57154	4.51125	0.01373	1.34009	0.05546	1.38315
7.57805	4.51651	0.01237	1.18094	0.06377	1.26761
7.58456	4.52177	0.0120459	0.996117	0.049666	1.30225
7.59108	4.52703	0.0129698	0.954514	0.0530022	1.25549
7.59759	4.53228	0.0122234	0.954286	0.049044	1.28909
7.60411	4.53754	0.0148996	1.00382	0.0531027	1.27654
7.61062	4.5428	0.0175505	1.21648	0.0570036	1.3292
7.61713	4.54806	0.0178343	1.33422	0.0654556	1.30928
7.62365	4.55331	0.017923	1.28649	0.0704551	1.26149
7.63016	4.55857	0.0164967	1.20776	0.0600333	1.30359
7.63668	4.56383	0.0153397	1.21225	0.051879	1.3686
7.64319	4.56909	0.0143203	1.24908	0.0515806	1.3841
7.6497	4.57434	0.0154628	1.37079	0.0471558	1.46344
7.65622	4.5796	0.0141598	1.36455	0.0548766	1.3956
7.66273	4.58486	0.0151467	1.40038	0.0484108	1.4613
7.66924	4.59011	0.0148787	1.42064	0.0467688	1.48253
7.67576	4.59537	0.0161949	1.21053	0.0371696	1.51279
7.68227	4.60063	0.0179216	0.874466	0.0543705	1.20638
7.68879	4.60589	0.0186676	0.53202	0.0541142	0.992617
7.6953	4.61114	0.0167233	0.693922	0.0320883	1.33496
7.70181	4.6164	0.0164805	0.625262	0.028088	1.34754
7.70833	4.62166	0.0161937	0.530985	0.0260768	1.30883
7.71484	4.62692	0.0168395	0.485835	0.0223987	1.33627
7.72135	4.63217	0.0169877	0.396392	0.0224518	1.24687
7.72787	4.63743	0.0156406	0.400499	0.0233611	1.23411
7.73438	4.64269	0.0161407	0.426244	0.0285077	1.1747
7.77347	4.67423	0.0216698	0.812308	0.0797936	1.00775
7.77998	4.67949	0.0169059	0.58193	0.0461563	1.10064
7.78649	4.68475	0.0158887	0.600881	0.0400309	1.17639
7.79301	4.69001	0.0162232	0.495398	0.0424312	1.06727
7.79952	4.69526	0.0169331	0.715581	0.0482122	1.1715
7.80603	4.70052	0.0171345	0.830965	0.0492544	1.22714
7.81255	4.70578	0.0160799	0.65318	0.0474704	1.13861
7.81906	4.71104	0.0147515	0.800029	0.0497515	1.2063
7.82558	4.71629	0.0151379	0.752177	0.0381422	1.29491
7.83209	4.72155	0.0156997	0.802886	0.0427843	1.27337
7.8386	4.72681	0.0157602	0.685585	0.0441082	1.19154
7.84512	4.73207	0.0159794	0.545376	0.0428571	1.10467
7.85163	4.73732	0.0165022	0.707315	0.0406967	1.24005
7.85814	4.74258	0.0168722	0.562135	0.0451729	1.09496
7.86466	4.74784	0.0181595	0.627439	0.0440951	1.15318
7.87117	4.7531	0.0172783	0.465688	0.0427676	1.03698
7.87769	4.75835	0.0169394	0.582106	0.0475909	1.08748
7.8842	4.76361	0.016935	0.771718	0.0511765	1.17839
7.89071	4.76887	0.0182171	0.793395	0.0488372	1.21074
7.89723	4.77413	0.0171586	0.871758	0.0443956	1.29306
7.90374	4.77938	0.017648	0.747011	0.0481032	1.19115
7.91026	4.78464	0.0178097	0.925846	0.0411631	1.35203
7.91677	4.7899	0.0175264	0.81546	0.044902	1.25914
7.92328	4.79516	0.0166024	0.56322	0.0404303	1.14397
7.9298	4.80041	0.0145877	0.471424	0.0430135	1.03981
7.93631	4.80567	0.0173393	0.606726	0.0451121	1.1287
7.94282	4.81093	0.0169012	0.636033	0.0482784	1.11973
7.94934	4.81619	0.0167977	0.899476	0.042067	1.33005
7.95585	4.82144	0.0157226	0.86362	0.0472847	1.2616
7.96237	4.8267	0.0170765	0.515052	0.0432234	1.07613
7.96888	4.83196	0.0172481	0.44406	0.042015	1.02404
7.97539	4.83722	0.0158522	0.559985	0.0476169	1.07042
7.98191	4.84247	0.0150825	0.509175	0.0393703	1.1117
7.98842	4.84773	0.0163881	0.539582	0.0480746	1.05014
7.99493	4.85299	0.0167115	0.507698	0.0501943	1.00495
8.00145	4.85825	0.0167012	0.619127	0.0413018	1.17581
8.00796	4.8635	0.015029	0.699261	0.0388406	1.25535
8.01448	4.86876	0.0142836	0.592763	0.0383918	1.18864
8.02099	4.87402	0.0172308	0.289908	0.0348923	0.91953
8.0275	4.87928	0.0165909	0.313	0.041803	0.874337
8.03402	4.88453	0.0147344	0.358619	0.0594841	0.780233
8.04053	4.88979	0.0163353	0.416677	0.050638	0.915323
8.04705	4.89505	0.016163	0.456044	0.0362963	1.09914
8.05356	4.9003	0.0151067	0.407165	0.0354726	1.05988
8.06007	4.90556	0.0161385	0.456108	0.0329846	1.14076
8.06659	4.91082	0.0148343	0.429352	0.0405723	1.02458
8.0731	4.91608	0.0147583	0.326586	0.0329607	0.996001
8.07961	4.92133	0.0149472	0.365762	0.0336048	1.0368
8.08613	4.92659	0.0164103	0.383092	0.0348265	1.04139
8.09264	4.93185	0.0143399	0.371093	0.0312898	1.07408
8.09916	4.93711	0.0153846	0.295128	0.0323077	0.960705
8.10567	4.94236	0.0154255	0.400228	0.0319149	1.09831
8.11218	4.94762	0.0152141	0.296835	0.0354281	0.923167
8.1187	4.95288	0.015264	0.272686	0.0345963	0.896634
8.12521	4.95814	0.0164297	0.278825	0.0301546	0.965979
8.13172	4.96339	0.0160315	0.247134	0.0319528	0.888424
8.13824	4.96865	0.0170728	0.238655	0.0259652	0.963379
8.14475	4.97391	0.0166139	0.247453	0.0355538	0.842606
8.15127	4.97917	0.0183307	0.330445	0.0567568	0.765082
8.15778	4.98442	0.014724	0.268961	0.0558766	0.682459
8.16429	4.98968	0.0152874	0.125698	0.0477011	0.420799
8.17081	4.99494	0.0156312	0.166977	0.0384551	0.637701
8.17732	5.0002	0.0177759	0.259819	0.0620593	0.621864
8.18383	5.00545	0.0163826	0.391592	0.0656913	0.775325
8.19035	5.01071	0.0153748	0.314705	0.0645455	0.688038
8.19686	5.01597	0.0160348	0.131927	0.0652765	0.305578
8.20338	5.02123	0.0183861	0.27359	0.0784465	0.542526
8.20989	5.02648	0.014262	0.228298	0.0818223	0.445631
8.2164	5.03174	0.016497	0.279087	0.0693862	0.604466
8.22292	5.037	0.0162763	0.281171	0.0740541	0.579422
8.22943	5.04226	0.0162425	0.316707	0.0697455	0.657141
8.23595	5.04751	0.0185395	0.304173	0.0726677	0.621779
8.24246	5.05277	0.0166716	0.297701	0.0730149	0.610369
8.24897	5.05803	0.0142003	0.3487	0.069701	0.699212
8.25549	5.06329	0.014759	0.294413	0.0549849	0.728713
8.262	5.06854	0.0158295	0.251903	0.0596956	0.62529
8.26851	5.0738	0.0153555	0.250726	0.0623752	0.604188
8.29652	5.07906	0.015804	0.253507	0.0512404	0.694377
8.33086	5.08432	0.0137386	0.249195	0.0483435	0.712201
8.36521	5.08957	0.016365	0.248627	0.0666365	0.571837
8.39956	5.09483	0.0159455	0.238351	0.0573222	0.618894
8.43391	5.10009	0.0162348	0.284497	0.0621037	0.66096
8.46826	5.10535	0.0186556	0.319335	0.0723867	0.644588
8.50261	5.1106	0.0175799	0.284186	0.0664231	0.631283
8.53696	5.11586	0.0163287	0.263395	0.056682	0.667162
8.57131	5.12112	0.0160938	0.281391	0.0585469	0.681806
8.60566	5.12638	0.0187152	0.193251	0.0554025	0.542592
8.64001	5.13163	0.0176153	0.206582	0.0446105	0.665655
8.67436	5.13689	0.0220755	0.474072	0.0666981	0.851731
8.70871	5.14215	0.0164319	0.276182	0.0496401	0.745362
8.74306	5.14741	0.0165566	0.136226	0.0289623	0.672429
8.77741	5.15266	0.0171008	0.143752	0.0313023	0.662037
8.81176	5.15792	0.0180122	0.406147	0.0766055	0.724423
8.84611	5.16318	0.0186687	0.514145	0.0927231	0.743898
8.88046	5.16844	0.0203354	0.410473	0.0913415	0.652616
8.91481	5.17369	0.0164511	0.33582	0.0873383	0.584901
8.94916	5.17895	0.0178907	0.370046	0.0901973	0.613062
8.98351	5.18421	0.0183562	0.326788	0.0854033	0.582792
9.01786	5.18946	0.0198187	0.385574	0.0820846	0.671846
9.05221	5.19472	0.0183664	0.348672	0.0752061	0.666164
9.08655	5.19998	0.018123	0.290868	0.0701735	0.617522
9.1209	5.20524	0.0160823	0.26689	0.0691921	0.586276
9.15525	5.21049	0.0165611	0.313107	0.0760483	0.614604
9.1896	5.21575	0.0177156	0.240772	0.0654917	0.565419
9.22395	5.22101	0.018356	0.269442	0.0578884	0.667874
9.2583	5.22627	0.0179154	0.253187	0.0817976	0.490701
9.29265	5.23152	0.017378	0.214832	0.0777896	0.441178
9.327	5.23678	0.0150536	0.212052	0.055268	0.583969
9.36135	5.24204	0.0165116	0.206357	0.0500155	0.615514
9.3957	5.2473	0.0176682	0.205837	0.0509546	0.60634
9.43005	5.25255	0.0168812	0.161667	0.0358581	0.654033
9.4644	5.25781	0.019204	0.149005	0.0478939	0.492921
9.49875	5.26307	0.0193081	0.139621	0.0403954	0.538619
9.5331	5.26833	0.0183361	0.294053	0.0523723	0.749323
9.56745	5.27358	0.0181557	0.203909	0.0552961	0.566741
9.6018	5.27884	0.0191878	0.255431	0.0605245	0.625343
9.63615	5.2841	0.0211	0.264	0.08565	0.488877
9.6705	5.28936	0.0184565	0.220016	0.0994089	0.34503
9.70485	5.29461	0.0212601	0.278901	0.122294	0.358046
9.7392	5.29987	0.0240764	0.31508	0.146592	0.332309
9.77355	5.30513	0.0194436	0.270386	0.138346	0.291018
9.8079	5.31039	0.019704	0.284439	0.118754	0.379342
9.84224	5.31564	0.0233123	0.228959	0.109054	0.322118
9.87659	5.3209	0.0244514	0.31442	0.156348	0.303418
9.91094	5.32616	0.0205452	0.26553	0.178567	0.172312
9.94529	5.33142	0.0243485	0.36497	0.236424	0.188565
9.97964	5.33667	0.0237481	0.371988	0.245205	0.181
10.014	5.34193	0.0251923	0.415843	0.291731	0.153947
10.0483	5.34719	0.0241374	0.446126	0.264795	0.226547
10.0827	5.35245	0.0241935	0.396422	0.325176	0.0860396
10.117	5.3577	0.0229272	0.320342	0.308663	0.0161294
10.1514	5.36296	0.0271787	0.388095	0.295347	0.118605
10.1857	5.36822	0.0308802	0.520087	0.359004	0.160976
10.2201	5.37348	0.0265262	0.473081	0.354695	0.125081
10.2544	5.37873	0.0257185	0.40154	0.315088	0.105297
10.2888	5.38399	0.0261743	0.357179	0.332275	0.0313883
10.3231	5.38925	0.0299119	0.345609	0.377298	-0.0380991
10.3575	5.39451	0.0340175	0.415633	0.401965	0.0145219
10.3918	5.39976	0.0325872	0.400843	0.464012	-0.0635545
10.4262	5.40502	0.0312993	0.393883	0.497679	-0.101582
10.4605	5.41028	0.0404143	0.505886	0.481057	0.0218557
10.4949	5.41554	0.0370235	0.413138	0.497317	-0.0805381
10.5292	5.42079	0.0420208	0.395527	0.436033	-0.0423424
10.5636	5.42605	0.0619027	0.447876	0.456844	-0.00860971
10.5979	5.43131	0.0417979	0.414146	0.407697	0.00681568
10.6323	5.43657	0.0439193	0.527752	0.492003	0.0304624
10.6666	5.44182	0.0386172	0.470961	0.446434	0.0232276
10.701	5.44708	0.0441298	0.44969	0.42736	0.0221197
10.7353	5.45234	0.0363299	0.456464	0.423373	0.032683
10.7697	5.4576	0.0411976	0.509461	0.426737	0.0769512
10.804	5.46285	0.0297317	0.41237	0.354784	0.0653227
10.8384	5.46811	0.0287294	0.442945	0.27272	0.210632
10.8727	5.47337	0.0292687	0.494776	0.221104	0.349811
10.9071	5.47863	0.0271386	0.505527	0.182831	0.441694
10.9414	5.48388	0.0246508	0.533878	0.163373	0.514262
10.9758	5.48914	0.02474	0.561486	0.209376	0.428412
11.0101	5.4944	0.0237087	0.522042	0.195811	0.425869
11.0445	5.49965	0.0203571	0.510045	0.159851	0.503892
11.0788	5.50491	0.021403	0.475493	0.150746	0.498897
11.1132	5.51017	0.0194286	0.438917	0.158872	0.441335
11.1475	5.51543	0.0185329	0.419925	0.139716	0.477927
11.1819	5.52068	0.0198361	0.441282	0.139687	0.49956
11.2162	5.52594	0.0213922	0.452725	0.15256	0.472394
11.2506	5.5312	0.0246696	0.555991	0.21467	0.413297
11.2849	5.53646	0.0193421	0.502222	0.225804	0.347164
11.3193	5.54171	0.0196329	0.46047	0.247518	0.269594
11.3536	5.54697	0.0203363	0.51326	0.242003	0.326517
11.388	5.55223	0.021674	0.440264	0.21884	0.303587
11.4223	5.55749	0.0189238	0.400673	0.211106	0.278289
11.4567	5.56274	0.0171861	0.333056	0.258714	0.109697
11.491	5.568	0.02	0.305621	0.289922	0.0229016
11.5254	5.57326	0.0226778	0.318502	0.341195	-0.0298903
11.5597	5.57852	0.0257012	0.297378	0.315259	-0.0253588
11.5941	5.58377	0.0242049	0.283823	0.338761	-0.076847
11.6284	5.58903	0.0247188	0.284828	0.359203	-0.100757
11.6628	5.59429	0.0295559	0.31124	0.395942	-0.104535
11.6971	5.59955	0.0291351	0.338376	0.373733	-0.0431614
11.7315	5.6048	0.0214861	0.28822	0.292198	-0.00595362
11.7658	5.61006	0.0247432	0.332689	0.252659	0.119504
11.8002	5.61532	0.028855	0.362076	0.243664	0.172009
11.8345	5.62058	0.0294892	0.39469	0.239938	0.216157
11.8689	5.62583	0.0254381	0.418293	0.236526	0.247602
11.9032	5.63109	0.0236431	0.387448	0.269263	0.158038
11.9376	5.63635	0.0215843	0.382006	0.28077	0.133719
11.9719	5.64161	0.0190936	0.324693	0.262763	0.0919084
12.0063	5.64686	0.0159607	0.213949	0.168215	0.104445
12.0406	5.65212	0.0179353	0.204422	0.188259	0.0357726
12.075	5.65738	0.033599	0.793321	0.238466	0.522022
12.1093	5.66264	0.0477953	0.751575	0.285591	0.420228
12.1437	5.66789	0.0377364	0.595209	0.262884	0.354906
12.178	5.67315	0.0355521	0.610046	0.238083	0.408635
12.2124	5.67841	0.0321222	0.679695	0.193023	0.546706
12.2467	5.68367	0.030671	0.618543	0.238363	0.414131
12.2811	5.68892	0.0396167	0.648867	0.369217	0.244874
12.3154	5.69418	0.0510401	0.603905	0.45719	0.120872
12.3498	5.69944	0.0742832	0.61271	0.465839	0.119019
12.3841	5.7047	0.0761983	0.630661	0.502083	0.0990209
12.4185	5.70995	0.034019	0.441487	0.309668	0.154022
12.4528	5.71521	0.0244193	0.434193	0.291463	0.173099
12.4872	5.72047	0.0290657	0.493066	0.314978	0.194624
12.5215	5.72573	0.0317784	0.422682	0.321603	0.118693
12.5559	5.73098	0.0415351	0.505424	0.314196	0.206455
12.5902	5.73624	0.0388253	0.517474	0.28185	0.26387
12.6246	5.7415	0.0384773	0.474612	0.345783	0.137535
12.6589	5.74676	0.039476	0.45232	0.349476	0.112029
12.6933	5.75201	0.0430665	0.446798	0.355498	0.0992731
12.7276	5.75727	0.047254	0.420778	0.368884	0.0571635
12.762	5.76253	0.0470333	0.450608	0.43453	0.0157793
12.7963	5.76779	0.0490815	0.454089	0.377689	0.0800067
12.8307	5.77304	0.0426158	0.46719	0.325845	0.156483
12.865	5.7783	0.0297768	0.47003	0.22756	0.31503
12.8994	5.78356	0.0286846	0.361136	0.255546	0.150202
12.9337	5.78881	0.0492319	0.469458	0.385572	0.0854908
12.9681	5.79407	0.0815227	0.541537	0.562343	-0.0163726
13.0024	5.79933	0.0738484	0.497979	0.543388	-0.0378987
13.0368	5.80459	0.0564168	0.448741	0.504873	-0.0511864
13.0711	5.80984	0.054213	0.445432	0.466574	-0.0201391
13.1055	5.8151	0.0397926	0.388711	0.450237	-0.0638143
13.1398	5.82036	0.0456721	0.462555	0.461049	0.0014169
13.1742	5.82562	0.0337537	0.387107	0.345045	0.0499557
13.2085	5.83087	0.0312744	0.394003	0.274063	0.157649
13.2428	5.83613	0.0250972	0.308445	0.411061	-0.124728
13.2772	5.84139	0.033483	0.47743	0.448266	0.027374
13.3115	5.84665	0.0328955	0.496104	0.483493	0.0111834
13.3459	5.8519	0.0275452	0.486642	0.351883	0.140811
13.3802	5.85716	0.0281395	0.44093	0.286496	0.187251
13.4146	5.86242	0.0462754	0.471674	0.392379	0.0799369
13.4489	5.86768	0.0502636	0.409225	0.574868	-0.147606
13.4833	5.87293	0.0476074	0.401718	0.71931	-0.252995
13.5176	5.87819	0.0743459	0.479564	0.904301	-0.275466
13.552	5.88345	0.116398	0.565139	1.00977	-0.252065
13.5863	5.88871	0.104481	0.593386	1.0238	-0.236879
13.6207	5.89396	0.110321	0.595889	1.03897	-0.241435
13.655	5.89922	0.107153	0.463358	1.12142	-0.38385
13.6894	5.90448	0.110641	0.451405	1.10032	-0.386953
13.7237	5.90974	0.148215	0.455567	1.11383	-0.388265
13.7581	5.91499	0.194643	0.482067	1.13879	-0.373337
13.7924	5.92025	0.178863	0.421093	1.13534	-0.430746
13.8268	5.92551	0.168605	0.390785	1.16135	-0.473026
13.8611	5.93077	0.187153	0.419926	1.17059	-0.445232
13.8955	5.93602	0.184571	0.431361	1.18883	-0.440279
13.9298	5.94128	0.220089	0.475982	1.19512	-0.399821
13.9642	5.94654	0.179984	0.390113	1.13245	-0.462829
13.9985	5.9518	0.199578	0.405371	1.23127	-0.482499
14.0329	5.95705	0.164434	0.360266	1.22439	-0.531297
14.0672	5.96231	0.128503	0.315014	1.17726	-0.572542
14.1016	5.96757	0.155353	0.31572	1.30703	-0.616984
14.1359	5.97283	0.146008	0.303893	1.21485	-0.601803
14.1703	5.97808	0.120516	0.285438	1.17106	-0.613069
14.2046	5.98334	0.126038	0.303425	1.22408	-0.605758
14.239	5.9886	0.0906802	0.274211	1.17559	-0.632169
14.2733	5.99386	0.21694	0.477759	1.26864	-0.424128
14.3077	5.99911	0.269154	0.575022	1.30746	-0.356744
14.342	6.00437	0.259427	0.592966	1.22325	-0.314484
14.3764	6.00963	0.248207	0.598336	1.27303	-0.327893
14.4107	6.01489	0.182684	0.588164	1.27366	-0.335554
14.4451	6.02014	0.162225	0.553393	1.25473	-0.355515
14.4794	6.0254	0.139138	0.553602	1.17445	-0.326637
14.5138	6.03066	0.132472	0.491819	1.18286	-0.381128
14.5481	6.03592	0.11221	0.517436	1.03431	-0.300792
14.5825	6.04117	0.112921	0.56975	0.91815	-0.20723
14.6168	6.04643	0.120353	0.565169	0.993305	-0.244904
14.6512	6.05169	0.12276	0.538738	0.98792	-0.263344
14.6855	6.05695	0.104669	0.497334	1.01137	-0.308261
14.7199	6.0622	0.110014	0.563766	1.0083	-0.252493
14.7542	6.06746	0.0994231	0.591813	0.89897	-0.18156
14.7886	6.07272	0.10433	0.594804	0.830028	-0.144718
14.8229	6.07798	0.149205	0.657964	0.981269	-0.173586
14.8573	6.08323	0.164528	0.683173	1.00718	-0.168576
14.8916	6.08849	0.155751	0.650227	1.03261	-0.20087
14.926	6.09375	0.11346	0.683563	0.836745	-0.0878145
14.9603	6.099	0.0841127	0.695521	0.757746	-0.0372136
14.9947	6.10426	0.0916071	0.618348	0.747693	-0.0824905
15.029	6.10952	0.0928803	0.682427	0.737443	-0.0336724
15.0634	6.11478	0.0970233	0.729519	0.713178	0.00983872
15.0977	6.12003	0.099597	0.66997	0.774925	-0.0632044
15.1321	6.12529	0.11379	0.724927	0.735496	-0.00628575
15.1664	6.13055	0.102507	0.711254	0.725743	-0.00875861
15.2008	6.13581	0.0950943	0.723396	0.66283	0.037974
15.2351	6.14106	0.0802206	0.739824	0.627926	0.0712193
15.2695	6.14632	0.0862985	0.721642	0.63297	0.0569384
15.3038	6.15158	0.084033	0.738831	0.62015	0.0760482
15.3382	6.15684	0.0679549	0.656782	0.618271	0.0262426
15.3725	6.16209	0.0775255	0.601397	0.797016	-0.122306
15.4069	6.16735	0.0713728	0.590043	0.691749	-0.0690643
15.4412	6.17261	0.04625	0.497759	0.68181	-0.136645
15.4756	6.17787	0.045942	0.504014	0.729797	-0.160759
15.5099	6.18312	0.0669376	0.527199	0.626139	-0.0746965
15.5443	6.18838	0.073901	0.526099	0.692067	-0.119081
15.5786	6.19364	0.0577059	0.493765	0.677118	-0.137144
15.613	6.1989	0.0461314	0.490803	0.628613	-0.107476
15.6473	6.20415	0.0405739	0.456557	0.625653	-0.136839
15.6817	6.20941	0.0423309	0.442101	0.629496	-0.153472
15.716	6.21467	0.0269318	0.402798	0.747472	-0.268507
15.7504	6.21993	0.0288472	0.456389	1.02333	-0.350682
15.7847	6.22518	0.0316667	0.523162	0.825741	-0.198207
15.8191	6.23044	0.0291105	0.468924	0.659512	-0.14812
15.8534	6.2357	0.0336767	0.390887	0.692904	-0.248622
15.8878	6.24096	0.0371001	0.366338	0.816981	-0.34833
15.9221	6.24621	0.0391727	0.385515	0.723033	-0.273117
15.9565	6.25147	0.0356753	0.375345	0.674267	-0.254402
15.9908	6.25673	0.0350789	0.331779	0.666413	-0.302895
16.0252	6.26199	0.0307194	0.334705	0.628518	-0.273655
16.0595	6.26724	0.0321098	0.362645	0.497543	-0.13735
16.0939	6.2725	0.0299124	0.363825	0.58581	-0.206865
16.1282	6.27776	0.0382085	0.398796	0.662041	-0.220134
16.1626	6.28302	0.0330873	0.365949	0.588358	-0.206222
16.1969	6.28827	0.0383308	0.42585	0.564686	-0.12255
16.2313	6.29353	0.0323787	0.40313	0.648122	-0.206212
16.2656	6.29879	0.0367073	0.448963	0.726479	-0.209012
16.3	6.30405	0.0435648	0.448225	0.588148	-0.11799
16.3343	6.3093	0.0422171	0.405046	0.592446	-0.165145
16.3687	6.31456	0.0392365	0.371422	0.602081	-0.209787
16.403	6.31982	0.0358023	0.333897	0.746103	-0.349187
16.4374	6.32508	0.0432902	0.307902	0.775819	-0.401347
16.4717	6.33033	0.0380742	0.318573	0.59632	-0.272269
16.5061	6.33559	0.0411064	0.327213	0.686485	-0.3218
16.5404	6.34085	0.0410734	0.357119	0.662034	-0.268068
16.5748	6.34611	0.039221	0.369618	0.586615	-0.2006
16.6091	6.35136	0.0425884	0.35389	0.742546	-0.321855
16.6435	6.35662	0.0443121	0.38156	0.60705	-0.201661
16.6778	6.36188	0.0396093	0.410405	0.505311	-0.090346
16.7122	6.36714	0.0428446	0.427287	0.432331	-0.00509668
16.7465	6.37239	0.0517143	0.490629	0.533929	-0.0367303
16.7809	6.37765	0.0475208	0.444335	0.908186	-0.310464
16.8152	6.38291	0.0626773	0.412851	1.01058	-0.388777
16.8496	6.38816	0.110388	0.523324	0.975151	-0.270301
16.8839	6.39342	0.0996839	0.523635	0.909828	-0.23993
16.9183	6.39868	0.0569175	0.454443	0.793184	-0.241895
16.9526	6.40394	0.0589679	0.444338	0.813096	-0.262429
16.987	6.40919	0.0421075	0.432673	0.571909	-0.121167
17.0213	6.41445	0.0386944	0.435925	0.417418	0.0188415
17.0556	6.41971	0.0695409	0.433343	0.584448	-0.129914
17.09	6.42497	0.0699858	0.412304	0.690199	-0.223756
17.1243	6.43022	0.0611143	0.373914	0.589386	-0.197628
17.1587	6.43548	0.0574678	0.333133	0.673662	-0.305825
17.193	6.44074	0.0703022	0.34236	0.774547	-0.354565
17.2274	6.446	0.0703835	0.301903	0.89483	-0.471872
17.2617	6.45125	0.0639041	0.257712	1.19147	-0.664946
17.2961	6.45651	0.0517103	0.227021	1.25621	-0.742996
17.3304	6.46177	0.0722772	0.259802	1.17283	-0.654592
17.3648	6.46703	0.0587059	0.269544	0.881309	-0.514498
17.3991	6.47228	0.102322	0.371882	0.761866	-0.311474
17.4335	6.47754	0.091205	0.354695	0.716495	-0.305358
17.4678	6.4828	0.0959938	0.374301	0.715	-0.281085
17.5022	6.48806	0.0784871	0.362269	0.784523	-0.335574
17.5365	6.49331	0.107869	0.433964	0.886855	-0.310399
17.5709	6.49857	0.0871579	0.406827	0.726256	-0.25168
17.6052	6.50383	0.0740337	0.380169	0.601457	-0.199228
17.6396	6.50909	0.0767428	0.464384	0.539376	-0.0650147
17.6739	6.51434	0.0951437	0.550802	0.609425	-0.043925
17.7083	6.5196	0.0628299	0.448182	0.711188	-0.20053
17.7426	6.52486	0.0467704	0.388385	0.590489	-0.181949
17.777	6.53012	0.0463927	0.415875	0.292085	0.153453
17.8113	6.53537	0.0501687	0.45138	0.28796	0.19521
17.8457	6.54063	0.0459468	0.428091	0.429139	-0.00106241
17.88	6.54589	0.0597981	0.477314	0.364907	0.116622
17.9144	6.55115	0.0626998	0.499759	0.475023	0.022046
17.9487	6.5564	0.0585037	0.451881	0.544889	-0.0812834
17.9831	6.56166	0.0698673	0.446622	0.576534	-0.110884
18.0174	6.56692	0.0704454	0.495977	0.676322	-0.134692
18.0518	6.57218	0.0801401	0.581162	0.789804	-0.133222
18.0861	6.57743	0.0852647	0.524492	0.714134	-0.134041
18.1205	6.58269	0.0535451	0.411167	0.578922	-0.148602
18.1548	6.58795	0.0638301	0.443219	0.569657	-0.108995
18.1892	6.59321	0.0686289	0.418063	0.57845	-0.141025
18.2235	6.59846	0.0500443	0.398789	0.53192	-0.125104
18.2579	6.60372	0.0589381	0.450988	0.569086	-0.101012
18.2922	6.60898	0.0550969	0.434218	0.503308	-0.0641269
18.3266	6.61424	0.0479259	0.432519	0.519333	-0.0794415
18.3609	6.61949	0.066846	0.473961	0.614335	-0.112662
18.3953	6.62475	0.070372	0.49311	0.512009	-0.0163336
18.4296	6.63001	0.0483038	0.474808	0.407979	0.0658801
18.464	6.63527	0.0430286	0.585157	0.425529	0.138344
18.4983	6.64052	0.0436377	0.544029	0.347435	0.194749
18.5327	6.64578	0.0419429	0.567771	0.391657	0.161267
18.567	6.65104	0.041408	0.562155	0.346006	0.210773
18.6014	6.6563	0.0356686	0.530422	0.27827	0.280154
18.6357	6.66155	0.0374709	0.51798	0.356308	0.162487
18.6701	6.66681	0.0325479	0.424772	0.321649	0.120773
18.7044	6.67207	0.0382931	0.41148	0.444033	-0.0330664
18.7388	6.67733	0.0619453	0.587234	0.372903	0.197216
18.7731	6.68258	0.0605982	0.537684	0.307086	0.243267
18.8075	6.68784	0.0433988	0.53994	0.285423	0.276856
18.8418	6.6931	0.043635	0.47773	0.297077	0.206313
18.8762	6.69835	0.029099	0.427179	0.25034	0.23208
18.9105	6.70361	0.0317937	0.533587	0.16559	0.50817
18.9449	6.70887	0.0824024	0.59976	0.284084	0.32453
18.9792	6.71413	0.0879229	0.683333	0.353685	0.286016
19.0136	6.71938	0.0852742	0.616065	0.363032	0.229681
19.0479	6.72464	0.0678387	0.526088	0.382801	0.138086
19.0823	6.7299	0.0698305	0.523945	0.4198	0.0962432
19.1166	6.73516	0.0528221	0.461963	0.381319	0.0833189
19.151	6.74041	0.0555836	0.477098	0.365536	0.115677
19.1853	6.74567	0.0588927	0.518671	0.400903	0.111853
19.2197	6.75093	0.0721442	0.566491	0.365809	0.189939
19.254	6.75619	0.0717647	0.500385	0.289661	0.237414
19.2884	6.76144	0.0470496	0.273708	0.22658	0.0820659
19.3227	6.7667	0.069741	0.546116	0.429522	0.104299
19.3571	6.77196	0.0717177	0.580136	0.469507	0.091888
19.3914	6.77722	0.0599535	0.541364	0.461225	0.069577
19.4258	6.78247	0.0413481	0.40523	0.393052	0.0132513
19.4601	6.78773	0.0391568	0.382322	0.403935	-0.0238815
19.4945	6.79299	0.0408754	0.409585	0.453338	-0.0440788
19.5288	6.79825	0.0378529	0.423235	0.423618	-0.000392167
19.5632	6.8035	0.0387685	0.424362	0.398042	0.0278081
19.5975	6.80876	0.0370939	0.397928	0.393413	0.0049565
19.6319	6.81402	0.0451412	0.427994	0.458707	-0.0300979
19.6662	6.81928	0.0374519	0.377274	0.425437	-0.0521783
19.7006	6.82453	0.0344196	0.367217	0.384449	-0.0199161
19.7349	6.82979	0.0417021	0.358207	0.444316	-0.0935584
19.7693	6.83505	0.071435	0.519955	0.525486	-0.0045951
19.8036	6.84031	0.121901	0.673623	0.56985	0.072656
19.838	6.84556	0.0814688	0.546937	0.549063	-0.00168408
19.8723	6.85082	0.0759697	0.553333	0.547545	0.00456666
19.9067	6.85608	0.0670238	0.509866	0.523795	-0.0117049
19.941	6.86134	0.0688191	0.516129	0.508132	0.00678173
19.9754	6.86659	0.0461256	0.440153	0.389326	0.0532902
20.0097	6.87185	0.0435303	0.401242	0.352015	0.0568455
20.0441	6.87711	0.0625452	0.438554	0.360181	0.0855028
20.0784	6.88237	0.0668105	0.566841	0.385593	0.167332
20.1128	6.88762	0.0614067	0.537829	0.352401	0.183607
20.1471	6.89288	0.041828	0.452227	0.321121	0.148688
20.1815	6.89814	0.0444118	0.432229	0.307012	0.148558
20.2158	6.9034	0.0416386	0.413522	0.311945	0.122421
20.2502	6.90865	0.0289545	0.376606	0.31653	0.075472
20.2845	6.91391	0.0243009	0.318982	0.265623	0.0795
20.3189	6.91917	0.0282635	0.368668	0.275269	0.126877
20.3532	6.92443	0.0288991	0.40078	0.270795	0.170265
20.3876	6.92968	0.0289226	0.368361	0.257238	0.155938
20.4219	6.93494	0.0292705	0.376702	0.283769	0.123033
20.4563	6.9402	0.0281805	0.354827	0.295083	0.080073
20.4906	6.94546	0.0300457	0.362256	0.294588	0.0898
20.525	6.95071	0.0283283	0.322979	0.267416	0.0819859
20.5593	6.95597	0.0348255	0.385144	0.267086	0.158971
20.5937	6.96123	0.0312291	0.371806	0.277936	0.126371
20.628	6.96649	0.0421037	0.368963	0.279649	0.120369
20.6624	6.97174	0.0369605	0.361155	0.286793	0.100125
20.6967	6.977	0.0462191	0.39142	0.308519	0.103362
20.7311	6.98226	0.0364297	0.327481	0.312133	0.0208461
20.7654	6.98751	0.0363118	0.365862	0.39958	-0.0382866
20.7998	6.99277	0.0348024	0.33503	0.386353	-0.0618996
20.8341	6.99803	0.0407774	0.342881	0.362165	-0.0237625
20.8684	7.00329	0.04217	0.358255	0.382868	-0.0288569
20.9028	7.00854	0.0353182	0.308394	0.33497	-0.0358997
20.9371	7.0138	0.0377526	0.342262	0.332474	0.0126021
20.9715	7.01906	0.0276888	0.301918	0.303671	-0.00251326
21.0058	7.02432	0.0314969	0.332145	0.287762	0.0622938
21.0402	7.02957	0.0340312	0.319266	0.278734	0.0589616
21.0745	7.03483	0.0304683	0.298882	0.289713	0.013532
21.1089	7.04009	0.0384129	0.354592	0.258105	0.137932
21.1432	7.04535	0.0567982	0.509879	0.303718	0.224997
21.1776	7.0506	0.0666719	0.554553	0.336358	0.217141
21.2119	7.05586	0.0792076	0.570729	0.375721	0.181564
21.2463	7.06112	0.0918442	0.609603	0.371033	0.215634
21.2806	7.06638	0.106994	0.662168	0.355316	0.270353
21.315	7.07163	0.101476	0.661994	0.420848	0.196729
21.3493	7.07689	0.0889137	0.669026	0.411518	0.211054
21.3837	7.08215	0.0954803	0.69411	0.430709	0.207245
21.418	7.08741	0.093712	0.65848	0.429232	0.18585
21.4524	7.09266	0.0619936	0.630289	0.411109	0.185583
21.4867	7.09792	0.0497386	0.571193	0.348709	0.214319
21.5211	7.10318	0.04752	0.515888	0.59432	-0.0614649
21.5554	7.10844	0.0492097	0.515957	0.794301	-0.187371
21.5898	7.11369	0.053	0.590047	0.515656	0.0585262
21.6241	7.11895	0.0524689	0.535683	0.522531	0.0107959
21.6585	7.12421	0.0329954	0.452427	0.384439	0.0707207
21.6928	7.12947	0.0342573	0.452236	0.262527	0.236191
21.7272	7.13472	0.0355108	0.449582	0.252322	0.250854
21.7615	7.13998	0.0313488	0.539612	0.200899	0.429104
21.7959	7.14524	0.0424345	0.512034	0.231849	0.344093
21.8302	7.1505	0.050451	0.51804	0.283235	0.262217
21.8646	7.15575	0.0612188	0.545875	0.326797	0.222815
21.8989	7.16101	0.0535981	0.579984	0.269315	0.333156
21.9333	7.16627	0.0583411	0.556109	0.392109	0.151753
21.9676	7.17153	0.0605701	0.591602	0.286302	0.315206
22.002	7.17678	0.0537679	0.593068	0.218251	0.434148
22.0262	7.18204	0.076025	0.617574	0.262191	0.372072
22.0345	7.1873	0.10925	0.5695	0.493031	0.0626193
22.0428	7.19256	0.136318	0.593136	0.553994	0.0296492
22.0511	7.19781	0.159117	0.542224	0.630883	-0.0657703
22.0594	7.20307	0.210363	0.48351	0.85233	-0.246202
22.0677	7.20833	0.193796	0.456235	0.876127	-0.283379
22.076	7.21359	0.162723	0.436051	1.0397	-0.377369
22.0843	7.21884	0.148545	0.425894	1.07061	-0.400328
22.0926	7.2241	0.133805	0.467382	0.900518	-0.28482
22.1009	7.22936	0.143118	0.520906	0.782166	-0.176539
22.1092	7.23462	0.11991	0.565189	0.699487	-0.0925864
22.1175	7.23987	0.152928	0.624744	0.706018	-0.0531136
22.1258	7.24513	0.0915533	0.56534	0.652101	-0.0620047
22.1341	7.25039	0.0794784	0.493159	0.610134	-0.0924379
22.1424	7.25565	0.0799706	0.446971	0.596382	-0.125246
22.1507	7.2609	0.0690843	0.429637	0.585363	-0.134324
22.159	7.26616	0.0700148	0.476139	0.409408	0.0655772
22.1673	7.27142	0.071582	0.467837	0.545965	-0.06707
22.1756	7.27668	0.0917335	0.543968	0.554327	-0.00819202
22.1839	7.28193	0.0764638	0.556014	0.529	0.0216304
22.1922	7.28719	0.0804342	0.533227	0.527178	0.00495502
22.2005	7.29245	0.088637	0.524003	0.56868	-0.0355343
22.2088	7.2977	0.114842	0.602479	0.613066	-0.0075656
22.2171	7.30296	0.0856701	0.53268	0.517511	0.0125471
22.2254	7.30822	0.0645277	0.521064	0.403388	0.111168
22.2337	7.31348	0.0616815	0.486622	0.430789	0.0529275
22.2419	7.31873	0.0858515	0.566754	0.521892	0.0358137
22.2502	7.32399	0.0653634	0.513503	0.525189	-0.00977268
22.2585	7.32925	0.0642504	0.484774	0.517758	-0.0285875
22.2668	7.33451	0.0479254	0.474149	0.385373	0.0900336
22.2751	7.33976	0.0621084	0.519578	0.459473	0.0533911
22.2834	7.34502	0.0665606	0.578742	0.445348	0.113785
22.2917	7.35028	0.0708075	0.622733	0.432174	0.158643
22.3	7.35554	0.0585915	0.599155	0.427527	0.146575
22.3083	7.36079	0.0469315	0.605202	0.343349	0.246165
22.3166	7.36605	0.0602164	0.603509	0.40153	0.176965
22.3249	7.37131	0.0641185	0.573511	0.414058	0.141481
22.3332	7.37657	0.046982	0.477733	0.403874	0.0729392
22.3415	7.38182	0.0505514	0.491967	0.458495	0.0306018
22.3498	7.38708	0.0480539	0.466587	0.446916	0.0187064
22.3581	7.39234	0.0487743	0.483528	0.409073	0.0726202
22.3664	7.3976	0.0490179	0.480759	0.395193	0.0851176
22.3747	7.40285	0.0560119	0.481756	0.435714	0.0436253
22.383	7.40811	0.0612351	0.49442	0.391696	0.101146
22.3913	7.41337	0.0911747	0.538297	0.429001	0.0985629
22.3996	7.41863	0.0810746	0.516552	0.491045	0.0219932
22.4079	7.42388	0.0571045	0.458045	0.425507	0.0320008
22.4162	7.42914	0.0582609	0.473193	0.422459	0.0492544
22.4245	7.4344	0.0412126	0.458413	0.316332	0.161114
22.4328	7.43966	0.0469474	0.490857	0.347955	0.149432
22.4411	7.44491	0.0619423	0.48434	0.434385	0.047275
22.4494	7.45017	0.055841	0.469832	0.459266	0.00987807
22.4577	7.45543	0.0422679	0.525814	0.380685	0.140267
22.466	7.46069	0.0243195	0.420636	0.419068	0.00162199
22.4743	7.46594	0.0225292	0.406857	0.443246	-0.0372029
22.4826	7.4712	0.0218464	0.370118	0.386677	-0.0190074
22.4909	7.47646	0.0310928	0.415329	0.323653	0.108313
22.4992	7.48172	0.0386637	0.425195	0.320766	0.1224
22.5075	7.48697	0.0450457	0.476707	0.37189	0.107837
22.5158	7.49223	0.0679937	0.542212	0.380284	0.15406
22.5241	7.49749	0.0739365	0.545317	0.344698	0.19921
22.5323	7.50275	0.0942613	0.668569	0.338103	0.296098
22.5406	7.508	0.108406	0.696578	0.383437	0.259275
22.5489	7.51326	0.138872	0.845267	0.40954	0.314698
22.5572	7.51852	0.0738073	0.576835	0.342431	0.226478
22.5655	7.52378	0.0329287	0.438209	0.263885	0.220268
22.5738	7.52903	0.0316196	0.502883	0.300163	0.224109
22.5821	7.53429	0.0274184	0.443947	0.316172	0.147407
22.5904	7.53955	0.0266817	0.431952	0.296381	0.163585
22.5987	7.54481	0.0266218	0.406368	0.304514	0.125312
22.607	7.55006	0.0254532	0.406193	0.304094	0.125725
22.6153	7.55532	0.020991	0.347012	0.294489	0.0712747
22.6236	7.56058	0.0221053	0.346271	0.325805	0.0264586
22.6319	7.56584	0.0267896	0.41937	0.264992	0.199364
22.6402	7.57109	0.0313202	0.46783	0.274143	0.232112
22.6485	7.57635	0.0303782	0.488366	0.252587	0.286335
22.6568	7.58161	0.0318098	0.456365	0.240046	0.279018
22.6651	7.58686	0.0304153	0.442252	0.223403	0.296582
22.6734	7.59212	0.0326994	0.472546	0.29066	0.21106
22.6817	7.59738	0.0450917	0.557844	0.244817	0.357672
22.69	7.60264	0.0287539	0.405047	0.320436	0.101764
22.6983	7.60789	0.0429872	0.506406	0.195272	0.41386
22.7066	7.61315	0.0387745	0.508399	0.187712	0.432711
22.7149	7.61841	0.0523726	0.527914	0.234013	0.353324
22.7232	7.62367	0.036964	0.433349	0.302567	0.156017
22.7315	7.62892	0.0373197	0.447665	0.20768	0.333558
22.7398	7.63418	0.0186392	0.313861	0.439858	-0.146575
22.7481	7.63944	0.0373529	0.396672	0.246161	0.207212
22.7564	7.6447	0.0518336	0.48322	0.321094	0.177513
22.7647	7.64995	0.0456857	0.435716	0.33567	0.113291
22.773	7.65521	0.036964	0.400516	0.26061	0.186629
22.7813	7.66047	0.0583617	0.488872	0.449335	0.0366243
22.7896	7.66573	0.0552221	0.49144	0.520888	-0.0252745
22.7979	7.67098	0.0661444	0.499647	0.533533	-0.0284983
22.8062	7.67624	0.0430501	0.444522	0.413642	0.0312688
22.8145	7.6815	0.0582137	0.509282	0.421328	0.0823381
22.8228	7.68676	0.0452222	0.450111	0.520841	-0.0633857
22.831	7.69201	0.0410601	0.476092	0.688402	-0.160151
22.8393	7.69727	0.0548666	0.511052	0.540879	-0.0246353
22.8476	7.70253	0.0564099	0.496133	0.593313	-0.077686
22.8559	7.70779	0.0801205	0.553479	0.627199	-0.0543041
22.8642	7.71304	0.0564596	0.431972	0.403991	0.0290843
22.8725	7.7183	0.053984	0.459584	0.300912	0.183925
22.8808	7.72356	0.0522813	0.452359	0.467359	-0.0141674
22.8891	7.72882	0.0391345	0.417032	0.422488	-0.00564494
22.8974	7.73407	0.0422154	0.401908	0.560908	-0.144765
22.9057	7.73933	0.0489857	0.406006	0.519968	-0.107444
22.914	7.74459	0.0561576	0.433859	0.46836	-0.0332318
22.9223	7.74985	0.0968447	0.597095	0.445125	0.127561
22.9306	7.7551	0.100776	0.713603	0.408034	0.24276
22.9389	7.76036	0.121007	0.775192	0.464609	0.222321
22.9472	7.76562	0.158224	0.710134	0.68697	0.0144026
22.9555	7.77088	0.149693	0.709195	0.701259	0.00488696
22.9638	7.77613	0.176536	0.692284	0.716157	-0.0147239
22.9721	7.78139	0.215759	0.713782	0.750997	-0.0220727
22.9804	7.78665	0.216367	0.690079	0.825166	-0.0776425
22.9887	7.79191	0.242555	0.686309	0.859685	-0.0978193
22.997	7.79716	0.153947	0.659522	0.580142	0.0556954
23.0053	7.80242	0.112504	0.856656	0.383978	0.3485
23.0136	7.80768	0.0979305	0.867991	0.351284	0.392857
23.0219	7.81294	0.0967061	0.7874	0.343619	0.360119
23.0302	7.81819	0.0449104	0.442806	0.27103	0.213196
23.0385	7.82345	0.0461471	0.460956	0.261338	0.246456
23.0468	7.82871	0.0529883	0.496385	0.320204	0.190392
23.0551	7.83397	0.0491928	0.460987	0.306263	0.177594
23.0634	7.83922	0.0515179	0.468497	0.345491	0.13227
23.0717	7.84448	0.0463757	0.470118	0.31568	0.172959
23.08	7.84974	0.0437885	0.503348	0.323671	0.191764
23.0883	7.855	0.0450509	0.479127	0.282271	0.229784
23.0966	7.86025	0.0351537	0.448843	0.272152	0.217283
23.1049	7.86551	0.0291202	0.426305	0.231364	0.265425
23.1132	7.87077	0.0272794	0.452676	0.216882	0.319564
23.1214	7.87603	0.0269971	0.499417	0.223688	0.34882
23.1297	7.88128	0.0229552	0.437896	0.22909	0.281365
23.138	7.88654	0.0334348	0.472319	0.332522	0.152415
23.1463	7.8918	0.0380259	0.442752	0.426282	0.0164633
23.1546	7.89705	0.0457372	0.469635	0.364321	0.110276
23.1629	7.90231	0.0424082	0.427122	0.314376	0.133103
23.1712	7.90757	0.0501164	0.466055	0.383493	0.0846795
23.1795	7.91283	0.0547361	0.458314	0.325616	0.148457
23.1878	7.91808	0.0385841	0.416976	0.292257	0.154347
23.1961	7.92334	0.0357778	0.366993	0.290756	0.101129
23.2044	7.9286	0.0290541	0.337102	0.2303	0.165467
23.2127	7.93386	0.0285565	0.348318	0.249033	0.14572
23.221	7.93911	0.0272617	0.328048	0.200998	0.212745
23.2293	7.94437	0.031197	0.358515	0.227333	0.197844
23.2376	7.94963	0.0565994	0.554255	0.284193	0.290097
23.2459	7.95489	0.064086	0.595115	0.287957	0.315273
23.2542	7.96014	0.0651713	0.606476	0.297162	0.309821
23.2625	7.9654	0.0441812	0.450493	0.27628	0.212339
23.2708	7.97066	0.0362054	0.408378	0.246012	0.220106
23.2791	7.97592	0.0413274	0.435664	0.28292	0.187487
23.2874	7.98117	0.0390694	0.391004	0.274668	0.153374
23.2957	7.98643	0.0319236	0.366358	0.325154	0.0518167
23.304	7.99169	0.0359038	0.409227	0.284665	0.157631
23.3123	7.99695	0.0381022	0.426847	0.242102	0.246273
23.3206	8.0022	0.042383	0.425994	0.239415	0.250252
23.3289	8.00746	0.0486924	0.479227	0.248633	0.284983
23.3372	8.01272	0.0509489	0.514234	0.319197	0.207102
23.3455	8.01798	0.0339829	0.476259	0.494822	-0.0166061
23.3538	8.02323	0.034023	0.431236	0.476063	-0.04295
23.3621	8.02849	0.0436691	0.496144	0.405842	0.0872509
23.3704	8.03375	0.0408802	0.457504	0.437071	0.0198428
23.3787	8.03901	0.0536872	0.464218	0.475251	-0.0102011
23.387	8.04426	0.0442587	0.430756	0.414724	0.0164722
23.3953	8.04952	0.0437926	0.45608	0.474901	-0.0175621
23.4036	8.05478	0.0584892	0.511612	0.376993	0.132607
23.4119	8.06004	0.0499415	0.454108	0.307091	0.169893
23.4201	8.06529	0.0466424	0.421948	0.419608	0.0024153
23.4284	8.07055	0.0536835	0.42059	0.488791	-0.0652647
23.4367	8.07581	0.0568768	0.441117	0.602292	-0.135253
23.4451	8.08112	0.0548341	0.41746	0.532381	-0.105607
23.4543	8.08692	0.0480116	0.377794	0.507373	-0.128072
23.4634	8.09271	0.0481223	0.332911	0.480611	-0.159466
23.4726	8.09851	0.0789153	0.42416	0.522585	-0.0906271
23.4817	8.10431	0.0687097	0.391144	0.513783	-0.118443
23.4909	8.1101	0.0612573	0.37462	0.486681	-0.113654
23.5	8.1159	0.0568576	0.364816	0.422863	-0.0641257
23.5092	8.1217	0.0467257	0.336298	0.406785	-0.0826404
23.5183	8.1275	0.0545668	0.373216	0.432863	-0.0643908
23.5275	8.13329	0.0582003	0.379985	0.464761	-0.0874622
23.5366	8.13909	0.0559254	0.361866	0.450746	-0.0953848
23.5458	8.14489	0.0640762	0.429018	0.495938	-0.0629526
23.5549	8.15068	0.0651089	0.393251	0.542061	-0.139378
23.5641	8.15648	0.0678924	0.39343	0.595203	-0.179798
23.5732	8.16228	0.0629429	0.396076	0.472635	-0.0767476
23.5824	8.16808	0.0501622	0.409631	0.405944	0.00392702
23.5915	8.17387	0.04875	0.402338	0.410559	-0.00878408
23.6007	8.17967	0.0504978	0.442504	0.410542	0.0325596
23.6098	8.18547	0.0527917	0.36003	0.404121	-0.0501734
23.619	8.19126	0.0546755	0.359985	0.426106	-0.0732331
23.6281	8.19706	0.063869	0.330729	0.403497	-0.0863678
23.6373	8.20286	0.0605389	0.366961	0.442455	-0.0812492
23.6464	8.20866	0.0772041	0.388402	0.431228	-0.0454249
23.6555	8.21445	0.0668382	0.384588	0.436765	-0.0552515
23.6647	8.22025	0.060192	0.339335	0.405111	-0.0769448
23.6738	8.22605	0.0622057	0.380775	0.402966	-0.0245997
23.683	8.23185	0.0550523	0.368072	0.422332	-0.0597213
23.6921	8.23764	0.0521068	0.370341	0.439392	-0.0742498
23.7013	8.24344	0.0679704	0.414356	0.519111	-0.0978872
23.7104	8.24924	0.0644787	0.40395	0.507518	-0.0991241
23.7196	8.25503	0.0574852	0.414837	0.48571	-0.0684993
23.7287	8.26083	0.0543047	0.433565	0.457648	-0.0234772
23.7379	8.26663	0.0433086	0.405564	0.387849	0.0193969
23.747	8.27243	0.0459138	0.391204	0.399034	-0.00860729
23.7562	8.27822	0.0456315	0.380758	0.390297	-0.0107466
23.7653	8.28402	0.0500446	0.371235	0.374167	-0.00341604
23.7745	8.28982	0.0477778	0.356237	0.380296	-0.028383
23.7836	8.29561	0.0432191	0.319106	0.32614	-0.00946947
23.7928	8.30141	0.0572305	0.336662	0.380359	-0.0530003
23.8019	8.30721	0.0648286	0.361729	0.409508	-0.0538796
23.8111	8.31301	0.072003	0.388145	0.397774	-0.0106425
23.8202	8.3188	0.0671429	0.385081	0.389838	-0.00533207
23.8294	8.3246	0.0593068	0.397493	0.37146	0.0294168
23.8385	8.3304	0.0641414	0.488557	0.412684	0.0732976
23.8477	8.33619	0.0423789	0.395609	0.304552	0.113605
23.8568	8.34199	0.0460207	0.420414	0.282988	0.171909
23.866	8.34779	0.0379464	0.361176	0.249271	0.161047
23.8751	8.35359	0.0343658	0.356991	0.258791	0.139709
23.8843	8.35938	0.0398222	0.348074	0.290637	0.0783207
23.8934	8.36518	0.047916	0.431424	0.272954	0.198816
23.9026	8.37098	0.0465723	0.392012	0.275544	0.153108
23.9117	8.37678	0.0323225	0.363831	0.30821	0.0720533
23.9209	8.38257	0.0368	0.348741	0.282474	0.0915241
23.93	8.38837	0.0398498	0.364535	0.280616	0.113627
23.9392	8.39417	0.0518694	0.41862	0.274659	0.183027
23.9483	8.39996	0.0506706	0.411148	0.291684	0.149085
23.9575	8.40576	0.0438003	0.399538	0.312981	0.106041
23.9666	8.41156	0.0471302	0.336908	0.324896	0.0157667
23.9758	8.41736	0.0714521	0.414356	0.37244	0.0463175
23.9849	8.42315	0.101319	0.527241	0.424723	0.0939041
23.9941	8.42895	0.111884	0.585653	0.472448	0.0932862
24.0032	8.43475	0.114689	0.62217	0.520288	0.077665
24.0124	8.44054	0.128808	0.638077	0.430686	0.170713
24.0215	8.44634	0.0908683	0.524985	0.366287	0.156325
24.0307	8.45214	0.0825571	0.477976	0.357839	0.125719
24.0398	8.45794	0.0462362	0.404929	0.37548	0.0327919
24.049	8.46373	0.022163	0.294937	0.279624	0.0231555
24.0581	8.46953	0.0329394	0.423309	0.223471	0.277436
24.0673	8.47533	0.0342921	0.45456	0.197556	0.361902
24.0764	8.48112	0.0270915	0.416672	0.242099	0.235801
24.0856	8.48692	0.024637	0.458978	0.131822	0.541803
24.0947	8.49272	0.019771	0.307237	0.0861069	0.552435
24.1038	8.49852	0.0241262	0.439822	0.126019	0.542839
24.1157	8.506	0.0240506	0.441693	0.126978	0.541393
24.1275	8.5135	0.0256621	0.486636	0.132709	0.564303
24.1393	8.521	0.0336236	0.513795	0.0992068	0.714248
24.1512	8.5285	0.0435474	0.494343	0.184373	0.42833
24.163	8.536	0.0488182	0.46453	0.198167	0.369983
24.1748	8.5435	0.051791	0.417463	0.254164	0.215503
24.1867	8.551	0.065815	0.425859	0.36254	0.0699095
24.1985	8.5585	0.0797698	0.44223	0.565108	-0.106483
24.2103	8.566	0.101349	0.466321	0.669205	-0.156874
24.2222	8.5735	0.131657	0.477515	0.562012	-0.0707586
24.234	8.581	0.123614	0.50098	0.497243	0.00325136
24.2459	8.5885	0.0807287	0.475023	0.376775	0.100633
24.2577	8.596	0.0868056	0.483704	0.464784	0.0173283
24.2695	8.6035	0.146019	0.597916	0.568585	0.021845
24.2814	8.611	0.145687	0.600506	0.643555	-0.0300683
24.2932	8.61849	0.151513	0.641178	0.606083	0.0244469
24.305	8.62599	0.163437	0.701511	0.583407	0.0800626
24.3169	8.63349	0.139623	0.655928	0.522673	0.0986259
24.3287	8.64099	0.0883016	0.554744	0.493514	0.050793
24.3405	8.64849	0.0570203	0.478997	0.391773	0.0872981
24.3524	8.65599	0.05757	0.465862	0.407084	0.0585729
24.3642	8.66349	0.0504539	0.504041	0.334158	0.178514
24.376	8.67099	0.0576667	0.50058	0.423217	0.0729097
24.3879	8.67849	0.0613025	0.482113	0.434848	0.0448112
24.3997	8.68599	0.0603061	0.507376	0.372813	0.133838
24.4116	8.69349	0.0558551	0.53387	0.342029	0.193372
24.4234	8.70099	0.0631649	0.535126	0.333551	0.205294
24.4352	8.70849	0.0687941	0.619662	0.370647	0.223194
24.4471	8.71599	0.0635704	0.625917	0.383314	0.212962
24.4589	8.72349	0.0599713	0.675	0.337859	0.300568
24.4707	8.73099	0.0434763	0.597056	0.280607	0.327917
24.4826	8.73849	0.0618534	0.633678	0.347313	0.261147
24.4944	8.74599	0.0538136	0.636864	0.326017	0.290807
24.5062	8.75349	0.0546501	0.560277	0.292347	0.282504
24.5181	8.76099	0.0482709	0.570216	0.29134	0.291639
24.5299	8.76849	0.0451868	0.614555	0.259483	0.374452
24.5417	8.77599	0.0491655	0.615209	0.286173	0.332394
24.5536	8.78349	0.0483885	0.531583	0.311669	0.231877
24.5654	8.79099	0.0425291	0.501395	0.312384	0.205492
24.5773	8.79849	0.0425959	0.489897	0.244646	0.301566
24.5891	8.80598	0.0357709	0.436564	0.242952	0.254528
24.6009	8.81348	0.0460411	0.472009	0.263314	0.253477
24.6128	8.82098	0.0546539	0.51866	0.328189	0.198759
24.6246	8.82848	0.0534389	0.539668	0.325913	0.219026
24.6364	8.83598	0.05875	0.618567	0.25686	0.381691
24.6483	8.84348	0.0583964	0.614039	0.297791	0.314284
24.6601	8.85098	0.0661305	0.64346	0.386722	0.221122
24.6719	8.85848	0.10887	0.681205	0.560873	0.0844128
24.6838	8.86598	0.115	0.644182	0.601152	0.0300245
24.6956	8.87348	0.108967	0.623005	0.502629	0.0932437
24.7074	8.88098	0.0819677	0.609692	0.488825	0.0959566
24.7193	8.88848	0.0556573	0.558035	0.366558	0.182519
24.7311	8.89598	0.0457434	0.54637	0.345656	0.198843
24.743	8.90348	0.0483086	0.470772	0.352938	0.125112
24.7548	8.91098	0.0484672	0.535401	0.360365	0.171937
24.7666	8.91848	0.0504874	0.522304	0.345849	0.179037
24.7785	8.92598	0.0626285	0.561336	0.390308	0.157815
24.7903	8.93348	0.0629883	0.60207	0.435743	0.140416
24.8021	8.94098	0.0552174	0.559826	0.471319	0.0747383
24.814	8.94848	0.0500575	0.519713	0.503865	0.0134491
24.8258	8.95598	0.0642553	0.515574	0.604738	-0.0692756
24.8376	8.96348	0.0842757	0.538734	0.741336	-0.138641
24.8495	8.97098	0.105028	0.477784	0.982756	-0.313214
24.8613	8.97848	0.131325	0.450237	1.07391	-0.377525
24.8731	8.98598	0.14299	0.517024	0.979986	-0.277709
24.8836	8.99262	0.169383	0.678527	0.967097	-0.153903
24.8935	8.99889	0.144411	0.889566	0.626332	0.152374
24.9034	9.00516	0.121231	0.74947	0.755467	-0.00346118
24.9133	9.01142	0.107441	0.693934	0.764013	-0.0417826
24.9232	9.01769	0.18553	0.707227	0.861931	-0.0859136
24.9331	9.02396	0.222269	0.72144	1.00185	-0.142601
24.943	9.03022	0.222773	0.790616	0.924191	-0.067796
24.9529	9.03649	0.229906	0.826933	0.867371	-0.0207347
24.9628	9.04276	0.138464	0.637423	0.66116	-0.015879
24.9726	9.04902	0.132257	0.79058	0.478213	0.218324
24.9825	9.05529	0.0623684	0.493441	0.280749	0.244917
24.9924	9.06156	0.0709963	0.485332	0.413708	0.0693446
25.0023	9.06782	0.0937708	0.620365	0.495332	0.097751
25.0122	9.07409	0.0977554	0.636765	0.515387	0.0918455
25.0221	9.08036	0.0955399	0.581502	0.496025	0.0690479
25.032	9.08662	0.102908	0.624392	0.610519	0.00975773
25.0419	9.09289	0.0965465	0.610135	0.603198	0.004966
25.0518	9.09916	0.100943	0.624507	0.648483	-0.0163616
25.0617	9.10542	0.108375	0.679084	0.696086	-0.0107391
25.0715	9.11169	0.100737	0.622256	0.69788	-0.0498117
25.0814	9.11796	0.110665	0.621581	0.661433	-0.0269883
25.0913	9.12422	0.115868	0.613817	0.708368	-0.0622199
25.1012	9.13049	0.117872	0.602371	0.732766	-0.0851014
25.1111	9.13676	0.126915	0.626423	0.676826	-0.0336089
25.121	9.14302	0.110917	0.603003	0.656198	-0.0367156
25.1309	9.14929	0.104182	0.587024	0.565298	0.0163786
25.1408	9.15556	0.0984615	0.545185	0.505431	0.0328819
25.1507	9.16183	0.0911667	0.538773	0.561091	-0.0176276
25.1606	9.16809	0.107331	0.568926	0.558037	0.00839323
25.1704	9.17436	0.091482	0.549506	0.584775	-0.0270167
25.1803	9.18063	0.101694	0.588189	0.499485	0.0709945
25.1902	9.18689	0.0893899	0.590432	0.485283	0.0851747
25.2001	9.19316	0.0885246	0.556587	0.506751	0.0407385
25.21	9.19943	0.0784418	0.546339	0.450635	0.0836368
25.2199	9.20569	0.063567	0.502009	0.38852	0.111298
25.2298	9.21196	0.0855387	0.58349	0.473566	0.090653
25.2397	9.21823	0.0768571	0.544556	0.50412	0.0335087
25.2496	9.22449	0.0594578	0.47634	0.467801	0.00785605
25.2595	9.23076	0.0620746	0.462119	0.489925	-0.0253757
25.2693	9.23703	0.0724481	0.506617	0.508546	-0.0016503
25.2792	9.24329	0.0630534	0.469649	0.432779	0.0355075
25.2891	9.24956	0.0458663	0.418207	0.37921	0.0425115
25.299	9.25583	0.0540648	0.401664	0.475199	-0.0730122
25.3089	9.26209	0.0551524	0.433367	0.494311	-0.0571439
25.3188	9.26836	0.0470791	0.418446	0.460216	-0.0413221
25.3287	9.27463	0.0590387	0.430344	0.555538	-0.110898
25.3386	9.28089	0.0542939	0.400663	0.594164	-0.171127
25.3485	9.28716	0.0443294	0.371516	0.502974	-0.131568
25.3584	9.29343	0.0500723	0.382283	0.554942	-0.161862
25.3682	9.29969	0.0506569	0.404102	0.565212	-0.14572
25.3781	9.30596	0.0486782	0.402572	0.586796	-0.163644
25.388	9.31223	0.0462714	0.430914	0.624186	-0.160923
25.3979	9.31849	0.0491026	0.428091	0.569886	-0.124252
25.4078	9.32476	0.0461183	0.40759	0.463824	-0.0561295
25.4177	9.33103	0.0402436	0.366948	0.558324	-0.182281
25.4276	9.33729	0.0476266	0.40547	0.583763	-0.158277
25.4375	9.34356	0.0523433	0.42897	0.582746	-0.133052
25.4474	9.34983	0.0474269	0.428026	0.568874	-0.123546
25.4573	9.35609	0.048389	0.417779	0.631916	-0.179712
25.4671	9.36236	0.0517385	0.446509	0.503017	-0.051753
25.477	9.36863	0.0427207	0.389349	0.486671	-0.0968971
25.4869	9.3749	0.0461718	0.412431	0.551485	-0.126182
25.4968	9.38116	0.0446131	0.398365	0.437504	-0.0407005
25.5067	9.38743	0.0379295	0.36768	0.413539	-0.0510465
25.5166	9.3937	0.0405499	0.378104	0.525166	-0.142685
25.5265	9.39996	0.0496978	0.432662	0.54695	-0.101799
25.5364	9.40623	0.0409065	0.406043	0.504532	-0.0943168
25.5463	9.4125	0.0446744	0.410449	0.455861	-0.0455737
25.5562	9.41876	0.0466667	0.40345	0.483042	-0.0781956
25.566	9.42503	0.0470344	0.424642	0.534484	-0.0999121
25.5759	9.4313	0.0492418	0.406967	0.513834	-0.101264
25.5858	9.43756	0.0449642	0.413763	0.517124	-0.0968439
25.5957	9.44383	0.0450361	0.424531	0.549033	-0.111689
25.6056	9.4501	0.0447714	0.4136	0.468414	-0.0540496
25.6155	9.45636	0.0422061	0.384136	0.482075	-0.0986295
25.6254	9.46263	0.0525434	0.418454	0.492052	-0.0703635
25.6353	9.4689	0.0469701	0.419203	0.526373	-0.0988685
25.6452	9.47516	0.0477794	0.363382	0.481335	-0.122085
25.6551	9.48143	0.0540889	0.400252	0.411674	-0.0122202
25.6649	9.4877	0.0516306	0.394834	0.457864	-0.0643222
25.6748	9.49396	0.0561248	0.407837	0.483832	-0.0742072
25.6847	9.50023	0.0529143	0.414743	0.551629	-0.123868
25.6946	9.5065	0.0532673	0.412574	0.631641	-0.184968
25.7045	9.51276	0.0512356	0.415948	0.518879	-0.096027
25.7144	9.51903	0.0492529	0.414339	0.450704	-0.0365355
25.7243	9.5253	0.0536533	0.407006	0.482837	-0.0741997
25.7342	9.53156	0.0536259	0.415511	0.446518	-0.0312566
25.7441	9.53783	0.0498549	0.405951	0.362816	0.0487872
25.754	9.5441	0.0464254	0.395258	0.35099	0.0515869
25.7638	9.55036	0.0533283	0.390197	0.400182	-0.0109735
25.7737	9.55663	0.0819062	0.501906	0.484418	0.0154027
25.7836	9.5629	0.0801997	0.528218	0.474132	0.0469139
25.7935	9.56916	0.0822205	0.513055	0.476315	0.0322698
25.8034	9.57543	0.0752656	0.521988	0.433733	0.080438
25.8133	9.5817	0.0609118	0.473812	0.416712	0.0557702
25.8232	9.58796	0.0724368	0.461872	0.405052	0.057011
25.8331	9.59423	0.0523353	0.408862	0.384521	0.026657
25.843	9.6005	0.056762	0.428419	0.337289	0.103866
25.8529	9.60677	0.0660778	0.47518	0.401168	0.0735319
25.8627	9.61303	0.0640763	0.490076	0.45826	0.0291522
25.8726	9.6193	0.0648323	0.477805	0.570122	-0.0767172
25.8825	9.62557	0.0601207	0.481508	0.462036	0.0179278
25.8924	9.63183	0.0598784	0.49	0.495927	-0.00522172
25.9023	9.6381	0.0659581	0.527156	0.494042	0.0281751
25.9122	9.64437	0.0545234	0.465719	0.495098	-0.0265679
25.9221	9.65063	0.0559779	0.480252	0.400032	0.0793753
25.932	9.6569	0.0460731	0.442527	0.344262	0.109051
25.9419	9.66317	0.0433488	0.44088	0.299444	0.168004
25.9518	9.66943	0.0310567	0.412848	0.224809	0.263978
25.9616	9.6757	0.0276534	0.392025	0.204939	0.281689
25.9715	9.68197	0.0315813	0.466114	0.201265	0.364724
25.9814	9.68823	0.0298489	0.384955	0.233852	0.216469
25.9913	9.6945	0.0299094	0.386375	0.246133	0.195839
26.0028	9.70077	0.050063	0.424142	0.275008	0.188166
26.0259	9.70703	0.0483728	0.457899	0.290806	0.197167
26.049	9.7133	0.0452221	0.443262	0.308224	0.157795
26.0721	9.71957	0.0496136	0.481051	0.348377	0.140141
26.0952	9.72583	0.04952	0.454688	0.378208	0.0799828
26.1183	9.7321	0.0468224	0.471511	0.343723	0.137283
26.1414	9.73837	0.04696	0.490336	0.35264	0.143162
26.1644	9.74463	0.0468246	0.525134	0.29248	0.254174
26.1875	9.7509	0.050629	0.466935	0.381177	0.0881297
26.2106	9.75717	0.056019	0.505608	0.476445	0.0258009
26.2337	9.76343	0.0504575	0.488742	0.45049	0.0353942
26.2568	9.7697	0.0491493	0.432022	0.414591	0.0178868
26.2799	9.77597	0.0468346	0.526677	0.332583	0.199645
26.303	9.78223	0.0468779	0.435765	0.560618	-0.109415
26.3261	9.7885	0.0261939	0.34068	0.943647	-0.442463
26.3491	9.79477	0.020699	0.288959	0.89505	-0.491012
26.3722	9.80103	0.0174102	0.409566	0.615793	-0.177111
26.3953	9.8073	0.0183008	0.231789	0.577955	-0.3968
26.4184	9.81357	0.021562	0.217412	0.641516	-0.469924
26.4415	9.81984	0.0242302	0.271405	0.985366	-0.55998
26.4646	9.8261	0.0298771	0.27361	0.916237	-0.524876
26.4877	9.83237	0.0461652	0.344971	1.24448	-0.557207
26.5108	9.83864	0.0365361	0.410693	0.89125	-0.336482
26.5338	9.8449	0.0516793	0.454932	0.777231	-0.232604
26.5569	9.85117	0.03793	0.289909	0.878508	-0.481485
26.58	9.85744	0.0415902	0.407844	0.791544	-0.287981
26.6031	9.8637	0.0346401	0.306095	0.928622	-0.481983
26.6262	9.86997	0.0336073	0.317397	1.09339	-0.537174
26.6493	9.87624	0.0431825	0.322059	0.74117	-0.361982
26.6724	9.8825	0.0587365	0.363159	0.913775	-0.400743
26.6955	9.88877	0.050816	0.357878	0.930223	-0.414851
26.7186	9.89504	0.0876983	0.496299	0.575288	-0.064142
26.7416	9.9013	0.0755054	0.623499	0.331944	0.273771
26.7647	9.90757	0.0725796	0.62664	0.201752	0.492201
26.7878	9.91384	0.054765	0.594473	0.176775	0.526712
26.8139	9.92092	0.0339775	0.465072	0.264428	0.245213
26.8404	9.92811	0.0478125	0.573266	0.327813	0.24273
26.8669	9.93531	0.0506555	0.617302	0.3675	0.22524
26.8934	9.94251	0.0431003	0.577082	0.318739	0.257803
26.92	9.9497	0.0400608	0.610684	0.293784	0.317788
26.9465	9.9569	0.0314307	0.57825	0.366545	0.197988
26.973	9.96409	0.0315892	0.511124	0.322339	0.200214
26.9995	9.97129	0.0278366	0.492027	0.32528	0.179732
27.026	9.97848	0.0268845	0.444498	0.271109	0.214726
27.0525	9.98568	0.0292194	0.534124	0.298778	0.252294
27.079	9.99288	0.0263304	0.491857	0.380848	0.111087
27.1055	10.0001	0.028645	0.499011	0.957073	-0.282835
27.132	10.0073	0.0264148	0.463887	0.929011	-0.301608
27.1585	10.0145	0.0356725	0.58117	0.403757	0.158182
27.1851	10.0217	0.0387445	0.591492	0.284121	0.318445
27.2116	10.0289	0.0364254	0.613427	0.269719	0.356851
27.2381	10.036	0.0336272	0.610419	0.293092	0.318623
27.2646	10.0432	0.0382659	0.588844	0.353454	0.221668
27.2911	10.0504	0.0419764	0.600605	0.327478	0.263407
27.3176	10.0576	0.0408696	0.606188	0.286493	0.325494
27.3441	10.0648	0.047295	0.618129	0.348547	0.248818
27.3706	10.072	0.0450943	0.629405	0.34103	0.266137
27.3971	10.0792	0.0441606	0.620774	0.325109	0.280904
27.4237	10.0864	0.042198	0.530189	0.331033	0.204559
27.4502	10.0936	0.0540576	0.630201	0.417194	0.179141
27.4767	10.1008	0.0498854	0.630014	0.414713	0.181602
27.5032	10.108	0.0513381	0.634806	0.442978	0.156258
27.5297	10.1152	0.0507547	0.604688	0.50209	0.0807498
27.5562	10.1224	0.0521566	0.552097	0.533043	0.0152537
27.5827	10.1296	0.065864	0.614632	0.718343	-0.0677168
27.6092	10.1368	0.0751429	0.615371	0.714	-0.0645609
27.6357	10.144	0.0643175	0.565846	0.544125	0.0169996
27.6622	10.1512	0.0439577	0.562538	0.431964	0.114704
27.6888	10.1584	0.0652423	0.695301	0.447944	0.190949
27.7153	10.1656	0.0615217	0.725377	0.430058	0.227037
27.7418	10.1728	0.0446676	0.730795	0.338121	0.334723
27.7683	10.18	0.033197	0.616045	0.281348	0.340368
27.7948	10.1872	0.039457	0.737934	0.271523	0.43421
27.8213	10.1944	0.0321821	0.718251	0.255939	0.44814
27.8478	10.2016	0.0356721	0.652009	0.268183	0.385822
27.8743	10.2087	0.0417391	0.70758	0.292072	0.384285
27.9008	10.2159	0.0432035	0.664069	0.316869	0.321334
27.9273	10.2231	0.0433577	0.669942	0.345708	0.287327
27.9539	10.2303	0.0495058	0.699462	0.392398	0.251037
27.9804	10.2375	0.0461054	0.750527	0.338668	0.345593
28.0069	10.2447	0.047632	0.79117	0.371712	0.328063
28.0334	10.2519	0.0396571	0.770571	0.361971	0.328139
28.0599	10.2591	0.0318958	0.75932	0.297019	0.407641
28.0864	10.2663	0.0226826	0.789195	0.183711	0.63305
28.1139	10.2738	0.0220513	0.772157	0.149231	0.713847
28.1437	10.2819	0.0198926	0.623819	0.149248	0.621149
28.1735	10.29	0.0190669	0.545226	0.212768	0.408669
28.2033	10.298	0.0282215	0.738908	0.269828	0.437503
28.2331	10.3061	0.0371484	0.927535	0.285948	0.511043
28.2629	10.3142	0.0312199	0.820241	0.291204	0.449744
28.2927	10.3223	0.0274836	0.723437	0.293059	0.392446
28.3225	10.3304	0.027686	0.73276	0.332711	0.342895
28.3524	10.3385	0.0386486	0.810169	0.385203	0.322886
28.3822	10.3466	0.0373463	0.774223	0.410146	0.275928
28.412	10.3547	0.0571281	0.836097	0.412194	0.307155
28.4418	10.3628	0.0640089	0.78074	0.393402	0.297669
28.4716	10.3709	0.0663444	0.763489	0.443958	0.235461
28.5014	10.3789	0.0562996	0.792276	0.401527	0.295162
28.5312	10.387	0.0469741	0.724712	0.39379	0.264901
28.561	10.3951	0.0440146	0.569109	0.339051	0.224931
28.5908	10.4032	0.0453566	0.638093	0.348195	0.263061
28.6206	10.4113	0.0443612	0.627269	0.361219	0.239683
28.6504	10.4194	0.0439683	0.636638	0.395094	0.207192
28.6802	10.4275	0.0396527	0.60233	0.357062	0.227091
28.71	10.4356	0.0478797	0.668897	0.392994	0.230973
28.7398	10.4437	0.0451234	0.626038	0.40312	0.191166
28.7696	10.4518	0.0688355	0.804702	0.427438	0.274762
28.7995	10.4599	0.0912772	0.905602	0.484354	0.271775
28.8293	10.4679	0.104751	0.934605	0.478787	0.290486
28.8591	10.476	0.110118	0.932456	0.507988	0.263775
28.8889	10.4841	0.125045	0.956503	0.52878	0.257412
28.9187	10.4922	0.0905918	0.844947	0.501275	0.226754
28.9485	10.5003	0.113087	0.911898	0.482139	0.276774
28.9783	10.5084	0.106728	0.875223	0.489247	0.25259
29.0081	10.5165	0.107326	0.864467	0.462689	0.271459
29.0379	10.5246	0.0945497	0.843618	0.493758	0.232632
29.0677	10.5327	0.0788235	0.799563	0.510709	0.194679
29.0975	10.5408	0.0678604	0.826935	0.401366	0.313931
29.1273	10.5488	0.0716842	0.881248	0.392421	0.351346
29.1571	10.5569	0.0653144	0.921497	0.349162	0.421467
29.1869	10.565	0.0799399	1.02851	0.343198	0.476665
29.2167	10.5731	0.0698039	1.01317	0.354133	0.456515
29.2466	10.5812	0.0886598	1.10227	0.395066	0.445617
29.2764	10.5893	0.107776	1.18411	0.394109	0.477775
29.3062	10.5974	0.125754	1.21703	0.39	0.494236
29.336	10.6055	0.0858346	1.16559	0.281838	0.616547
29.3658	10.6136	0.0875466	1.20154	0.317003	0.578674
29.3956	10.6217	0.0726291	1.10588	0.317966	0.54133
29.4254	10.6297	0.0980811	1.1785	0.303947	0.588533
29.4552	10.6378	0.0785015	1.24462	0.257278	0.684633
29.4714	10.6422	0.0704199	1.22358	0.27168	0.653574
29.486	10.6462	0.0702428	1.18534	0.284112	0.620353
29.5006	10.6502	0.0716867	1.19785	0.263283	0.657978
29.5152	10.6541	0.0655022	1.19813	0.227316	0.721872
29.5298	10.6581	0.0525535	1.00746	0.263165	0.583
29.5444	10.6621	0.0650893	1.17176	0.295997	0.59755
29.5591	10.666	0.0610195	1.16388	0.277241	0.623051
29.5737	10.67	0.0582353	1.13741	0.255505	0.648516
29.5883	10.674	0.0470075	1.10337	0.239218	0.663927
29.6029	10.6779	0.0451964	1.13282	0.25429	0.648833
29.6175	10.6819	0.0458257	1.05954	0.269954	0.593828
29.6321	10.6858	0.0507165	1.14791	0.308006	0.571349
29.6467	10.6898	0.0571495	1.13188	0.261294	0.63667
29.6613	10.6938	0.0514977	1.21337	0.285098	0.629
29.7051	10.7057	0.0897333	1.14234	0.416933	0.437729
29.7197	10.7096	0.0646547	1.11817	0.421351	0.423863
29.7343	10.7136	0.0755825	1.16015	0.360091	0.508103
29.7489	10.7176	0.044031	1.11935	0.271504	0.615189
29.7635	10.7215	0.0408702	1.14858	0.271435	0.626495
29.7781	10.7255	0.040137	1.09113	0.241492	0.654973
29.7927	10.7294	0.051747	1.23961	0.228509	0.734381
29.8073	10.7334	0.0490936	1.26911	0.197652	0.807597
29.8219	10.7374	0.0459581	1.28421	0.198802	0.810213
29.8365	10.7413	0.0451274	1.23966	0.231589	0.728583
29.8511	10.7453	0.051155	1.21439	0.224377	0.733381
29.8657	10.7493	0.0463323	1.1818	0.236722	0.698305
29.8803	10.7532	0.0424357	1.16221	0.204478	0.754637
29.8949	10.7572	0.0448741	1.18287	0.263644	0.65192
29.9095	10.7612	0.0494905	1.12259	0.287147	0.592117
29.9241	10.7651	0.0359029	0.981851	0.263369	0.571481
29.9387	10.7691	0.0408384	0.997713	0.249436	0.602047
29.9533	10.773	0.0455178	1.03923	0.28818	0.557047
29.9679	10.777	0.0445007	0.970089	0.307288	0.499267
29.9825	10.781	0.0474439	1.00513	0.305262	0.517549
29.9971	10.7849	0.0421125	0.929726	0.282872	0.516765
30.0117	10.7889	0.0577861	1.03883	0.345919	0.477569
30.0263	10.7929	0.0516369	1.03805	0.374167	0.443153
30.0409	10.7968	0.0707625	1.13771	0.432903	0.419642
30.0555	10.8008	0.0914244	1.03192	0.525977	0.292681
30.0701	10.8048	0.131196	1.15156	0.509885	0.353813
30.0847	10.8087	0.110322	1.12636	0.523085	0.333105
30.0993	10.8127	0.0898815	1.15424	0.437837	0.420983
30.1139	10.8166	0.0643472	1.10891	0.334608	0.520359
30.1285	10.8206	0.065098	1.217	0.318024	0.58283
30.1431	10.8246	0.0699849	1.21379	0.351601	0.538094
30.1577	10.8285	0.0759758	1.232	0.398427	0.490261
30.1724	10.8325	0.0848198	1.24225	0.447237	0.443672
30.187	10.8365	0.0865502	1.23023	0.420441	0.466281
30.2016	10.8404	0.0814241	1.11502	0.48356	0.36283
30.2162	10.8444	0.0720727	0.953582	0.417073	0.359146
30.2454	10.8523	0.0881342	0.997905	0.433715	0.361885
30.26	10.8563	0.0765556	1.06857	0.417206	0.408453
30.2746	10.8602	0.138341	1.02404	0.597856	0.233719
30.2892	10.8642	0.154603	0.9507	0.652457	0.163491
30.3038	10.8682	0.154602	0.957951	0.593272	0.208089
30.3184	10.8721	0.165788	0.969136	0.594303	0.212377
30.333	10.8761	0.136723	0.842573	0.570781	0.169138
30.3476	10.8801	0.0578159	0.579641	0.433151	0.12652
30.3622	10.884	0.0377238	0.526662	0.385129	0.135925
30.3768	10.888	0.0398507	0.611776	0.343776	0.250317
30.3914	10.8919	0.038635	0.61457	0.279555	0.342104
30.406	10.8959	0.0380207	0.650266	0.304225	0.329897
30.4206	10.8999	0.0429403	0.596239	0.320284	0.269886
30.4352	10.9038	0.0374627	0.601433	0.281239	0.330112
30.4498	10.9078	0.0621719	0.765324	0.311131	0.390902
30.4644	10.9118	0.0812782	0.902932	0.347459	0.414752
30.479	10.9157	0.120091	1.00841	0.462447	0.338577
30.4936	10.9197	0.157533	1.04145	0.564077	0.266299
30.5082	10.9237	0.142262	1.0375	0.508431	0.309754
30.5228	10.9276	0.126698	0.97713	0.519707	0.274194
30.5374	10.9316	0.13753	0.998537	0.56811	0.244932
30.552	10.9355	0.126045	0.974733	0.521021	0.27203
30.5666	10.9395	0.134387	1.05535	0.448252	0.371876
30.5812	10.9435	0.0742948	0.958463	0.312615	0.486566
30.5958	10.9474	0.0870635	1.02943	0.31427	0.515294
30.6104	10.9514	0.0866617	1.02764	0.299414	0.535569
30.625	10.9554	0.0691118	0.930658	0.311945	0.474712
30.6396	10.9593	0.0759484	0.948042	0.337967	0.447954
30.6542	10.9633	0.0846979	0.948505	0.405181	0.36939
30.6688	10.9673	0.0643385	0.880523	0.291646	0.479884
30.6834	10.9712	0.0599379	0.807826	0.330373	0.388314
30.698	10.9752	0.0587156	0.778043	0.323257	0.381456
30.7126	10.9791	0.0551724	0.745082	0.346972	0.331911
30.7272	10.9831	0.0540516	0.751457	0.364674	0.313999
30.7418	10.9871	0.0490196	0.761448	0.428688	0.249499
30.7564	10.991	0.043298	0.785083	0.286309	0.438081
30.771	10.995	0.050698	0.846297	0.255114	0.520789
30.7857	10.999	0.0393333	0.739209	0.217907	0.530496
30.8003	11.0029	0.0345055	0.712936	0.206468	0.538198
30.8149	11.0069	0.0381776	0.760536	0.202772	0.574112
30.8295	11.0109	0.0383846	0.771508	0.194723	0.597923
30.8464	11.0154	0.0302769	0.730138	0.197862	0.567044
30.8634	11.0201	0.0311385	0.7878	0.185846	0.627262
30.8805	11.0247	0.0356344	0.742991	0.213973	0.540625
30.8975	11.0293	0.035513	0.788055	0.271531	0.462737
30.9146	11.034	0.035296	0.796558	0.292539	0.435034
30.9316	11.0386	0.0393016	0.847556	0.324667	0.41673
30.9487	11.0432	0.0419063	0.86853	0.330517	0.419591
30.9658	11.0478	0.0340984	0.790426	0.389623	0.307217
30.9828	11.0525	0.0299515	0.831246	0.299595	0.443194
30.9999	11.0571	0.0309877	0.86338	0.336991	0.408584
31.0169	11.0617	0.0275415	0.743906	0.446516	0.221681
31.034	11.0664	0.0289222	0.703713	0.397814	0.247715
31.051	11.071	0.025609	0.650376	0.428226	0.181492
31.0681	11.0756	0.0280838	0.625135	0.431332	0.161162
31.0852	11.0803	0.0281965	0.528123	0.437361	0.0818955
31.1022	11.0849	0.0402754	0.51187	0.584391	-0.0575444
31.1193	11.0895	0.0376429	0.6395	0.541571	0.0721848
31.1363	11.0941	0.0303262	0.55339	0.57566	-0.0171344
31.1534	11.0988	0.0386163	0.599757	0.557575	0.0316725
31.1704	11.1034	0.0452422	0.630171	0.611496	0.0130649
31.1875	11.108	0.0501308	0.670131	0.591672	0.0540789
31.2046	11.1127	0.0637229	0.698312	0.640418	0.0375855
31.2216	11.1173	0.0889093	0.790482	0.68619	0.0614475
31.2387	11.1219	0.0798156	0.734823	0.732014	0.00166306
31.2557	11.1266	0.0784255	0.68522	0.724567	-0.0242488
31.2728	11.1312	0.0629255	0.690183	0.789269	-0.0582607
31.2898	11.1358	0.0559718	0.587239	0.663338	-0.0529197
31.3069	11.1404	0.0520725	0.576681	0.562812	0.0105727
31.324	11.1451	0.0727101	0.711304	0.631609	0.0516074
31.341	11.1497	0.0918594	0.76937	0.598873	0.108801
31.3581	11.1543	0.0814453	0.72292	0.560336	0.110642
31.3751	11.159	0.0649269	0.682617	0.495117	0.139469
31.3922	11.1636	0.0539368	0.613807	0.452658	0.132262
31.4092	11.1682	0.0603545	0.575657	0.425524	0.13124
31.4263	11.1729	0.086369	0.72631	0.482396	0.177718
31.4433	11.1775	0.0619569	0.682681	0.423251	0.20762
31.4604	11.1821	0.0703636	0.780197	0.471773	0.218471
31.4775	11.1867	0.0761045	0.772881	0.533896	0.160656
31.4945	11.1914	0.0739911	0.749199	0.639021	0.0690821
31.5116	11.196	0.0774015	0.828234	0.721036	0.0601956
31.5286	11.2006	0.0694404	0.823432	0.730295	0.0521294
31.5457	11.2053	0.0575691	0.69182	0.759185	-0.0403547
31.5627	11.2099	0.0578783	0.678086	0.62503	0.0353842
31.5798	11.2145	0.0715165	0.74533	0.652402	0.0578332
31.5969	11.2191	0.0634493	0.718638	0.597958	0.07984
31.6139	11.2238	0.0614887	0.649709	0.492735	0.120106
31.631	11.2284	0.0593781	0.614108	0.482848	0.104435
31.648	11.233	0.0866819	0.805464	0.437884	0.264687
31.6651	11.2377	0.0652115	0.727205	0.396088	0.263866
31.6821	11.2423	0.0604748	0.714555	0.46592	0.185724
31.6992	11.2469	0.0707601	0.732012	0.426885	0.234207
31.7143	11.251	0.0482071	0.744683	0.270989	0.43902
31.7267	11.2544	0.0560606	0.799197	0.29603	0.431318
31.739	11.2577	0.0624085	0.827652	0.299863	0.440925
31.7514	11.2611	0.0601268	0.809239	0.321965	0.400268
31.7637	11.2644	0.0476433	0.753392	0.415	0.258973
31.7761	11.2678	0.0334735	0.768178	0.279657	0.438835
31.7884	11.2711	0.0302184	0.792621	0.198565	0.601163
31.8008	11.2745	0.0295179	0.727804	0.218054	0.523451
31.8132	11.2779	0.0310364	0.658873	0.286727	0.361333
31.8255	11.2812	0.0320221	0.659926	0.272702	0.383807
31.8379	11.2846	0.0324675	0.790408	0.293432	0.430344
31.8502	11.2879	0.0309107	0.94012	0.38878	0.383479
31.8626	11.2913	0.0252901	1.00606	0.269027	0.572827
31.8749	11.2946	0.0382222	0.570238	0.180698	0.499102
31.8873	11.298	0.0379889	0.600627	0.312159	0.28423
31.8996	11.3013	0.0260243	0.47941	0.30651	0.194262
31.912	11.3047	0.0207249	0.394119	0.180181	0.339917
31.9244	11.308	0.0175481	0.420962	0.141843	0.472435
31.9367	11.3114	0.0183516	0.460471	0.150769	0.48489
31.9491	11.3147	0.0196615	0.474492	0.132431	0.55424
31.9614	11.3181	0.0204525	0.477164	0.135913	0.545409
31.9738	11.3215	0.0196594	0.48952	0.143684	0.532362
31.9861	11.3248	0.0256662	0.630628	0.22657	0.444571
31.9985	11.3282	0.022287	0.486054	0.230568	0.323885
32.0108	11.3315	0.020299	0.490419	0.231898	0.325269
32.0232	11.3349	0.0231994	0.550253	0.235506	0.368561
32.0355	11.3382	0.0235052	0.590795	0.24813	0.376758
32.0479	11.3416	0.0203402	0.528994	0.238417	0.346113
32.0603	11.3449	0.0200445	0.526662	0.208249	0.402948
32.0726	11.3483	0.0202242	0.470583	0.189402	0.395251
32.085	11.3516	0.0217066	0.506946	0.209835	0.383083
32.0973	11.355	0.02375	0.569721	0.266485	0.329989
32.1097	11.3583	0.0256701	0.529573	0.290471	0.260823
32.122	11.3617	0.0300292	0.573513	0.382697	0.175689
32.1344	11.365	0.031954	0.642572	0.423276	0.181298
32.1467	11.3684	0.0387019	0.670956	0.479272	0.146111
32.1591	11.3718	0.0402443	0.620158	0.519095	0.0772557
32.1715	11.3751	0.0434776	0.611919	0.536681	0.0569778
32.1838	11.3785	0.0508405	0.697464	0.537066	0.113495
32.1962	11.3818	0.0479799	0.683524	0.53288	0.108125
32.2085	11.3852	0.0413754	0.642077	0.499312	0.109215
32.2209	11.3885	0.0384325	0.577547	0.479028	0.0812269
32.2332	11.3919	0.0431954	0.633224	0.445392	0.152815
32.2456	11.3952	0.0377857	0.6289	0.4242	0.171011
32.2579	11.3986	0.033058	0.518087	0.403188	0.108895
32.2703	11.4019	0.0347783	0.585765	0.433948	0.130286
32.2827	11.4053	0.0356366	0.588941	0.428326	0.138297
32.295	11.4086	0.0355093	0.600244	0.430947	0.143904
32.3074	11.412	0.0346143	0.621757	0.422743	0.167545
32.3197	11.4154	0.03329	0.614329	0.379019	0.20974
32.3321	11.4187	0.0309621	0.609767	0.313776	0.288545
32.3444	11.4221	0.0315396	0.554736	0.329545	0.226171
32.3568	11.4254	0.033958	0.548036	0.312114	0.244496
32.3691	11.4288	0.0441237	0.718881	0.350781	0.311621
32.3815	11.4321	0.0449695	0.646021	0.397835	0.210543
32.3938	11.4355	0.0411415	0.597878	0.377476	0.199723
32.4062	11.4388	0.031919	0.574048	0.375412	0.18444
32.4186	11.4422	0.0297095	0.522706	0.351621	0.172183
32.4309	11.4455	0.0264778	0.488821	0.330949	0.169388
32.4433	11.4489	0.0259969	0.474223	0.328399	0.159581
32.4556	11.4522	0.0280848	0.504505	0.342936	0.167653
32.468	11.4556	0.0272381	0.470492	0.306492	0.186133
32.4803	11.4589	0.0306907	0.517363	0.327064	0.199162
32.4927	11.4623	0.0335285	0.521946	0.307722	0.229468
32.505	11.4657	0.0282903	0.440597	0.299387	0.167808
32.5174	11.469	0.0280469	0.400266	0.297406	0.128998
32.5298	11.4724	0.0256221	0.396221	0.292657	0.131578
32.5421	11.4757	0.0248714	0.394796	0.290045	0.133907
32.5545	11.4791	0.0278111	0.434003	0.318726	0.134076
32.5668	11.4824	0.0255504	0.411628	0.345178	0.0764613
32.5792	11.4858	0.0322345	0.44954	0.363534	0.0922236
[truncated: 13,589 more rows]

## Sheet: Pollen
Age (kyrs)	Composite Depth (m)	AP	NAP	AP (-Pinus)	Temperate taxa	Mediterranean taxa	Montane taxa	Pioneer taxa	Shrubs	Steppic taxa	Herbs	Helophytes	Poaceae+Cyperaceae	Aquatic taxa	Spores	Algae
6.9667	4.2	92.8358	7.16418	83.5821	69.2537	13.4328	0.597015	0.298507	0	2.68657	3.58209	0.597015	13.4367	1.52672	0.514139	0
7.04117	4.25	93.8808	6.11916	87.6006	68.599	17.0692	0.644122	1.28824	0	0.966184	3.22061	0	10.3896	0.858369	1.14123	0.858369
7.11565	4.3	93.2203	6.77966	85.23	61.5012	23.7288	0	0	0	1.45278	4.11622	0.968523	10.9914	0.854701	1.4862	1.2766
7.19012	4.35	92.7445	7.25552	88.0126	67.5079	19.2429	0.315457	0.946372	0	1.89274	2.83912	0.946372	15.0134	1.06101	0	1.58311
7.26459	4.4	94.0405	5.95948	86.5316	64.8391	20.5006	0.238379	0.715137	0.238379	1.43027	1.66865	0	12.3302	0.623053	0.829016	1.6444
7.30183	4.425	93.8053	6.19469	87.1681	61.0619	26.1062	0	0	0	1.32743	1.76991	0.884956	12.0623	0.772201	1.15385	0.772201
7.33907	4.45	89.5184	10.4816	83.8527	66.8555	14.7309	0.566572	1.69972	0	2.83286	4.24929	1.69972	11.3065	0	2.45098	0.995025
7.37631	4.475	92.6437	7.35632	87.8161	57.931	29.8851	0	0	0	2.75862	2.75862	0	9.93789	0.412371	0.412371	0.821355
7.41354	4.5	88.726	11.274	81.398	59.752	20.9696	0.225479	0.450958	0	3.83315	2.48027	0.676437	12.4383	0.783546	0.588813	0.783546
7.45078	4.525	92.7856	7.21443	87.7756	60.1202	27.6553	0	0	0	2.00401	2.00401	0.400802	9.10747	0	1.08108	0
7.48802	4.55	95.5056	4.49438	88.9246	67.7368	20.2247	0.321027	0.642055	0	0.321027	2.56822	0.642055	20.4342	1.75659	0.254777	1.26103
7.52526	4.575	91.8584	8.14159	83.1858	60.885	20.885	0.707965	0.707965	0	2.83186	2.83186	0.707965	8.13008	1.28411	1.6	0
7.56249	4.6	87.3239	12.6761	82.6291	64.0845	16.1972	1.40845	0.938967	0	5.16432	4.46009	0.469484	11.25	0.621118	1.03093	0.2079
7.59973	4.625	88.5856	11.4144	80.397	65.0124	15.3846	0	0	0	1.48883	3.97022	0	9.02935	1.3363	0.894855	1.3363
7.63697	4.65	90.5997	9.40032	83.6305	68.3955	13.6143	0.324149	1.2966	0	3.56564	2.26904	0.972447	11.9829	0.848656	2.23152	0.848656
7.6742	4.675	88.3065	11.6935	84.2742	62.9032	19.7581	0.403226	1.20968	0	2.01613	5.24194	1.6129	11.1111	1.06383	4.12371	0
7.71144	4.7	89.3564	10.6436	87.6238	58.6634	28.2178	0	0.742574	0	2.72277	4.45545	0.742574	14.4068	1.8711	1.04822	7.63209
7.74868	4.725	87.2263	12.7737	82.4818	69.3431	12.4088	0.364964	0.364964	0	2.18978	4.37956	2.18978	13.0159	5.68862	2.17391	19.8473
7.78592	4.75	85.438	14.562	82.5939	65.9841	16.1547	0	0.455063	0	7.73606	3.86803	0.455063	11.8355	7.59963	0.993049	36.9386
7.82315	4.775	93.3852	6.61479	91.4397	77.821	12.4514	0	1.16732	0	0.77821	3.11284	0.77821	9.18728	3.7415	0.701754	39.6588
7.86039	4.8	89.0909	10.9091	84.4755	64.3357	19.021	0.839161	0.27972	0	1.67832	5.31469	0.559441	10.2886	2.92326	0.747198	58.6833
7.88571	4.817	88.7597	11.2403	84.4961	64.3411	18.6047	0	1.55039	0	2.32558	3.10078	2.32558	19.375	1.23457	0.621118	15.1194
7.90954	4.833	93.7622	6.23782	88.499	60.039	25.3411	0.389864	2.72904	0	2.72904	3.11891	0	24.4477	0.585652	2.30216	11.2418
7.93486	4.85	87.0769	12.9231	84	60.9231	19.6923	0.615385	2.76923	0	1.23077	7.38462	0.307692	24.2424	1.37931	1.15207	0.464037
7.95959	4.8666	83.6478	16.3522	79.2453	56.1845	20.9644	0	1.67715	0.419287	3.3543	7.12788	1.25786	21.157	0.981997	0.981997	0
7.98446	4.8833	86.758	13.242	84.0183	52.5114	30.137	0.456621	0.913242	0	2.73973	5.93607	1.36986	10.2459	0.813008	0.408163	0
8.00934	4.9	87.7604	12.2396	84.8958	45.8333	37.2396	0.520833	1.30208	0	1.82292	5.20833	1.30208	16.3399	1.29032	1.07759	0.863931
8.03317	4.916	87.6325	12.3675	84.4523	54.7703	28.2686	0	1.06007	0.353357	2.82686	4.947	0.353357	16.2722	1.45773	1.74419	0.294985
8.05849	4.933	77.2201	22.7799	76.0618	49.8069	22.0077	1.9305	2.3166	0	4.2471	7.72201	4.2471	19.3146	0.925926	4.74777	0
8.08381	4.95	67.9612	32.0388	62.6214	41.7476	19.4175	1.45631	0	0	6.79612	16.5049	1.94175	54.6256	1.30435	68.0507	0.21978
8.10765	4.966	69.2308	30.7692	63.8695	45.2214	11.1888	3.2634	4.1958	0	12.1212	10.7226	3.7296	30.47	0	78.3888	0
8.13297	4.983	65.5678	34.4322	57.1429	43.956	8.79121	1.4652	2.9304	0	10.2564	14.652	4.3956	38.9262	10.7784	20.885	0
8.15829	5	61.4973	38.5027	54.5455	42.246	5.34759	5.34759	1.06952	0.534759	14.9733	16.0428	6.95187	44.3452	5.35211	20.9412	0
8.18212	5.016	57.0149	42.9851	52.5373	41.791	6.56716	2.98507	1.19403	0	16.7164	16.1194	2.38806	32.8657	3.85356	17.7924	0
8.20744	5.033	54.2725	45.7275	50.3464	36.4896	7.85219	3.69515	2.30947	0	12.933	17.0901	11.5473	39.2707	2.72851	47.9182	0
8.23276	5.05	78.7879	21.2121	76.1364	54.5455	18.1818	2.27273	1.13636	0	5.68182	13.6364	1.51515	21.6617	0.295858	29.9376	0.589971
8.25659	5.066	90.4988	9.50119	87.4109	65.0831	22.3278	0	0	0	2.3753	2.3753	0.950119	21.3084	4.63458	4.29338	9.16808
8.31613	5.083	84.1393	15.8607	81.2379	60.3482	19.7292	0	1.16054	0	5.41586	8.51064	1.54739	21.0687	0.907716	4.37956	2.67459
8.41416	5.1	86.0963	13.9037	82.0856	60.1604	17.6471	1.87166	2.40642	0	3.74332	5.34759	1.60428	14.023	0.684932	1.58371	0
8.50642	5.116	87.2247	12.7753	83.7004	54.6256	29.0749	0	0	0	3.52423	3.52423	0.881057	22.2603	2.34114	1.01695	4.88599
8.60445	5.133	92.4812	7.5188	88.7218	68.4211	18.797	0	1.12782	0.37594	2.25564	3.38346	1.50376	18.9024	1.5015	3.52941	0
8.70248	5.15	81.3333	18.6667	78.6667	59.6667	16.3333	0.666667	2	0	4.33333	9	1.66667	17.5824	2.41287	1.62162	1.08696
8.79475	5.166	86.3636	13.6364	83.8843	60.7438	21.0744	1.23967	0.826446	0	3.30579	4.95868	0.826446	13.5714	1.06007	4.10959	0.355872
8.89278	5.183	84.1845	15.8155	81.0544	57.0016	22.0758	0.988468	0.988468	0	1.97694	9.55519	1.31796	15.5772	0.827586	5.27009	0.277393
8.99081	5.2	85.09	14.91	81.2339	63.7532	14.91	0.771208	1.79949	0	1.79949	6.42674	1.02828	12.7803	2.62009	1.76211	0.446429
9.13497	5.225	85.514	14.486	82.243	52.3364	25.7009	1.40187	2.80374	0	2.80374	7.94393	0.934579	17.3745	1.14504	3.71747	0.384615
9.27913	5.25	80.2469	19.7531	78.7037	64.1975	12.037	0.617284	1.85185	0	2.77778	11.1111	2.16049	21.1679	2.14286	3.29412	0.242718
9.42329	5.275	80.6295	19.3705	78.9346	56.6586	20.8232	0	1.45278	0	2.90557	7.74818	5.32688	27.9232	1.03627	2.71647	0
9.56745	5.3	80.2862	19.7138	77.5835	58.8235	16.2162	0	2.22576	0.317965	2.86169	10.1749	2.22576	23.5723	1.43713	3.06243	1.20048
9.71161	5.325	87.5289	12.4711	81.7552	56.8129	24.0185	0	0.923788	0	2.77136	7.3903	1.84758	33.0757	0.918836	3.8633	0
9.85578	5.35	75.6863	24.3137	73.7255	52.9412	16.8627	0	3.92157	0	3.52941	14.902	1.56863	24.7788	1.45349	2.30548	0.294118
9.99994	5.375	69.697	30.303	65.4545	49.697	14.5455	0.606061	0.606061	0	9.69697	10.303	3.63636	20.6731	1.4218	4.14747	0
10.1441	5.4	72.9524	27.0476	70.4762	53.7143	12.5714	0.761905	3.42857	0	4.57143	15.619	2.28571	19.6018	1.21029	1.80451	0.91047
10.2883	5.425	81.0875	18.9125	76.5957	54.8463	19.8582	1.41844	0.472813	0	3.78251	9.92908	2.83688	19.1205	1.13422	4.73588	0
10.4324	5.45	82.0946	17.9054	79.3919	58.7838	16.5541	2.02703	2.02703	0	5.06757	10.1351	2.36486	27.2727	1.92771	4.00943	0.245098
10.5766	5.475	75.2336	24.7664	72.4299	51.8692	19.6262	0.46729	0.46729	0	3.73832	14.0187	2.80374	16.4062	1.53846	4.11985	0
10.7207	5.5	75.1429	24.8571	72.2857	52.2857	18	0.285714	1.71429	0	5.14286	10	2.28571	20.2733	1.78971	5.99572	0.678733
10.8649	5.525	74.1784	25.8216	70.892	52.5822	16.4319	0.938967	0.938967	0	3.28638	12.6761	3.28638	20.8178	0.738007	1.82482	0.37037
11.0091	5.55	74.3151	25.6849	71.5753	48.6301	18.8356	1.36986	2.39726	0.342466	5.47945	10.9589	3.76712	27.9012	0	4.02844	0.4914
11.1532	5.575	71.754	28.246	69.0205	45.1025	22.3235	0.683371	0.911162	0	6.83371	14.123	3.64465	28.1506	1.92616	5.85516	0
11.2974	5.6	76.7584	23.2416	73.7003	53.211	18.0428	0.917431	1.52905	0	7.95107	11.315	3.36391	23.5981	3.16742	2.50569	1.6092
11.4416	5.625	78.0439	21.9561	74.2515	56.6866	15.5689	0.399202	1.59681	0	3.99202	10.7784	2.79441	39.8559	0.951249	1.88457	0.239521
11.5857	5.65	69.7348	30.2652	66.4587	45.2418	18.0967	1.24805	1.87207	0	4.9922	15.2886	4.36817	44.2124	1.03359	5.27617	0.173762
11.7299	5.675	74.1667	25.8333	66.6667	50.8333	13.75	0.833333	1.25	0	3.33333	13.3333	3.75	66.1017	1.39276	8.99743	0.28169
11.874	5.7	72.2314	27.7686	69.0909	49.2562	16.1983	1.98347	1.65289	0	5.61983	12.8926	4.6281	41.9942	3.15692	10.9308	0.382044
12.0182	5.725	77.305	22.695	73.7589	59.5745	12.766	0.945626	0.472813	0	3.78251	12.2931	2.83688	36.7713	2.62009	26.4026	0
12.1624	5.75	73.0233	26.9767	66.9767	49.3023	17.2093	0	0.465116	0	6.04651	12.5581	2.7907	36.9501	2.849	26.0304	0
12.3065	5.775	78.733	21.267	72.8507	55.6561	14.4796	2.26244	0.452489	0	4.52489	11.3122	0	40.5914	1.32626	55.2885	0
12.4507	5.8	75.985	24.015	75.0469	63.7899	8.25516	0.750469	2.25141	0	6.37899	10.5066	2.62664	25.6625	2.44898	24.7639	1.10345
12.5948	5.825	78.5203	21.4797	73.5084	52.506	19.0931	0.954654	0.954654	0	4.29594	15.2745	1.43198	32.3102	2.21169	67.4039	0.322061
12.6813	5.84	55.418	44.582	53.2508	44.2724	4.33437	1.54799	2.78638	0.309598	9.59752	19.8142	13.6223	37.8846	0.191939	53.9007	2.98507
12.739	5.85	65.5629	34.4371	58.2781	48.5651	7.50552	0.883002	1.3245	0	7.94702	18.9845	4.41501	31.4675	2.07407	81.7454	4.6176
12.7967	5.86	51.1475	48.8525	48.8525	40	3.93443	2.62295	2.29508	0	11.4754	19.0164	17.377	37.5	0.610998	23.511	2.20441
12.912	5.88	48.5632	51.4368	45.977	39.9425	2.58621	1.72414	1.43678	0.287356	8.04598	18.3908	22.7011	35.5556	1.0989	8.62944	2.17391
13.0273	5.9	50.6562	49.3438	46.8941	37.9703	4.72441	2.27472	1.92476	0	11.5486	17.6728	16.4479	38.2496	6.08828	19.6266	0.430339
13.1427	5.92	44.4444	55.5556	39.3162	32.0513	2.13675	1.7094	2.99145	0.42735	8.54701	16.2393	27.3504	48.3444	7.73931	12.0388	0.43956
13.258	5.94	43.3846	56.6154	39.0769	32.6154	2.46154	1.84615	1.84615	0.307692	9.23077	19.3846	26.1538	49.6904	8.88575	15.8854	0.308642
13.3156	5.95	53.0474	46.9526	45.5982	35.2144	6.77201	2.25734	1.3544	0	15.3499	18.5102	7.22348	41.012	5.77164	34.065	0.792602
13.3733	5.96	42.0339	57.9661	37.9661	28.1356	1.01695	5.42373	3.38983	0	14.2373	20	22.0339	55.7057	6.98324	19.468	0.597015
13.4886	5.98	37.9781	62.0219	28.6885	20.765	0.546448	6.01093	1.0929	0.273224	24.0437	17.7596	19.3989	48.6676	16.1176	1.65517	7.04042
13.604	6	41.1255	58.8745	32.2511	24.4589	2.81385	3.24675	1.51515	0.21645	25.5411	20.7792	8.65801	61.0783	16.2906	5.79365	2.6251
13.7193	6.02	9.2511	90.7489	4.84581	2.20264	0	1.76211	0.881057	0	64.3172	14.0969	11.4537	53.1959	3.19361	29.8119	2.21774
13.8346	6.04	27.5204	72.4796	24.7956	17.7112	1.08992	3.81471	1.90736	0.27248	11.9891	24.7956	34.0599	61.4496	3.93542	7.03125	1.65289
13.8923	6.05	45.0355	54.9645	40.0709	30.4965	6.02837	2.83688	0.70922	0	12.4113	22.695	14.1844	63.0406	6.15006	17.0652	0.521512
13.95	6.06	34.279	65.721	30.9693	23.8771	0.70922	3.5461	2.60047	0.236407	8.03783	22.2222	34.5154	61.7886	5.94732	3.73913	1.94863
14.0365	6.075	31.5884	68.4116	27.7076	22.0217	0.812274	2.97834	1.7148	0.180505	10.0181	21.3899	34.2058	69.735	6.17632	0.973763	1.29415
14.1806	6.1	35.1431	64.8569	32.1816	24.2843	2.07305	3.5538	2.07305	0.197433	10.7601	22.6061	29.1214	68.5794	6.14265	1.52718	1.28598
14.3536	6.13	36.4566	63.5434	33.3901	26.9165	2.04429	1.87394	2.55537	0	11.2436	22.6576	26.9165	73.0115	6.45161	1.85018	0.548697
14.4113	6.14	30.829	69.171	28.2383	21.5026	0.259067	2.59067	3.88601	0	11.9171	24.3523	31.8653	70.9118	5.88652	0.822123	2.71261
14.4689	6.15	44.1758	55.8242	38.2418	32.967	2.63736	2.1978	0.43956	0	12.3077	26.3736	11.8681	74.4812	9.63001	1.43726	0
14.5266	6.16	35.2792	64.7208	32.2335	25.3807	1.77665	3.04569	1.77665	0.253807	12.9442	18.7817	31.7259	68.9274	8.30312	2.23593	1.32296
14.6131	6.175	36.2153	63.7847	30.5057	25.1223	0.815661	3.26264	1.30506	0	13.2137	22.8385	25.1223	75.0305	8.12126	1.00806	1.20724
14.7573	6.2	37.9768	62.0232	34.4942	28.6899	1.82421	2.32172	1.65837	0	13.7645	21.5589	24.2123	73.295	9.31727	1.48342	1.48342
14.8726	6.22	40.2098	59.7902	35.6643	27.6224	2.27273	2.97203	2.44755	0.34965	13.8112	20.979	22.5524	74.5891	9.77956	1.14185	2.08786
14.9879	6.24	40.5714	59.4286	34.8571	28	0.857143	2.85714	2.57143	0.571429	10.2857	24.2857	23.7143	77.1242	8.21836	0.520156	2.85714
15.0456	6.25	46.3158	53.6842	38.9474	27.3684	4.73684	5.26316	1.05263	0.526316	12.1053	16.8421	17.3684	71.3424	11.0067	1.19225	0.45045
15.1033	6.26	28.0277	71.9723	23.1834	19.3772	0.692042	2.07612	0.692042	0.346021	18.6851	24.9135	27.6817	77.1902	8.25489	1.01562	3.13456
15.1897	6.275	34.2419	65.7581	30.3237	23.6797	1.1925	2.38501	3.06644	0	18.7394	23.339	21.8058	70.6647	10.7493	0.842418	3.61272
15.3339	6.3	32.3708	67.6292	28.1155	22.7964	1.67173	1.36778	2.12766	0.151976	26.8997	20.9726	15.9574	67.458	15.042	2.17707	3.29986
15.4492	6.32	28.9568	71.0432	24.2806	20.3237	1.07914	2.15827	0.539568	0.179856	30.3957	19.964	18.8849	64.586	11.6985	1.25786	5.36468
15.5646	6.34	24.2331	75.7669	21.4724	15.6442	1.53374	2.14724	2.14724	0	36.1963	19.3252	19.6319	68.2261	9.84183	0.965251	7.98206
15.6222	6.35	40	60	32.2449	28.5714	0.816327	1.63265	1.22449	0	30.6122	20	8.97959	60.0326	10.9012	4.51713	2.38854
15.6799	6.36	26.2857	73.7143	22	18	1.14286	1.71429	1.14286	0	31.1429	26.2857	14.8571	67.7122	11.506	0.823422	5.73913
15.7664	6.375	30.5317	69.4683	21.6123	17.4957	1.20069	1.71527	1.20069	0	33.1046	21.0978	13.2075	58.9437	12.3998	1.86593	7.61223
15.9106	6.4	18.2156	81.7844	14.8699	11.1524	0.495663	0.743494	2.23048	0.247831	46.7162	22.3048	8.17844	53.8065	11.6338	2.51116	7.56614
16.0259	6.42	23.8687	76.1313	18.6335	15.6167	0.354925	0.887311	1.59716	0.177462	42.5909	18.6335	12.4224	60.6357	9.94023	1.85122	8.79261
16.1412	6.44	23.9645	76.0355	21.5976	16.2722	0.295858	2.07101	2.66272	0.295858	35.2071	19.5266	17.7515	63.4595	15.6791	0.21575	10.1942
16.1989	6.45	27.0479	72.9521	22.8748	18.238	2.47295	1.23648	0.927357	0	46.0587	16.6924	3.70943	46.396	7.08237	6.07004	8.35232
16.2565	6.46	16.7683	83.2317	14.0244	11.8902	0	0.914634	1.21951	0	48.7805	17.9878	14.939	57.8406	11.8913	0.25641	6.37786
16.343	6.475	25.3812	74.6188	20.2691	16.5022	1.25561	0.896861	1.61435	0	38.0269	18.296	15.2466	60.1643	8.49951	2.84623	3.44947
16.4872	6.5	22.1441	77.8559	18.2777	15.4657	0.351494	0.527241	1.58172	0.351494	40.7733	19.1564	13.181	59.6454	9.14948	2.2869	2.69151
16.5622	6.513	50.2283	49.7717	29.6804	22.8311	4.56621	1.82648	0.456621	0	19.1781	22.8311	1.36986	58.8346	6.33803	41.7943	0.187617
16.6025	6.52	26.2082	73.7918	20.2602	16.3569	0.743494	1.48699	1.67286	0	35.316	21.0037	15.0558	62.7166	9.47302	6.78295	2.89367
16.7063	6.538	33.8569	66.1431	27.0506	20.7679	1.04712	2.44328	2.44328	0.34904	29.6684	18.6736	15.8813	60.8607	9.90769	11.8603	2.85335
16.7755	6.55	24.5171	75.4829	19.0193	17.5334	0.594354	0.297177	0.594354	0	54.9777	11.8871	4.16048	33.6946	9.45584	2.87081	3.24118
16.8332	6.56	19.8885	80.1115	13.5688	10.0372	0.929368	0.929368	1.67286	0	59.4796	13.3829	4.64684	44.9898	14.8084	2.58964	4.49219
16.9197	6.575	22.1831	77.8169	17.7817	14.6127	1.23239	1.58451	0.352113	0	54.7535	13.5563	7.21831	44.5854	13.7205	1.91388	4.65116
16.9946	6.588	27.4419	72.5581	14.8837	11.6279	1.86047	0.465116	0.930233	0	56.7442	11.6279	1.39535	33.4365	11.0193	5.55556	0.308642
17.0638	6.6	18.7732	81.2268	15.0558	12.6394	0.185874	1.48699	0.557621	0.185874	55.948	13.7546	7.99257	45.2138	13.0973	1.30653	3.63101
17.1359	6.6125	19.4313	80.5687	10.4265	9.00474	1.4218	0	0	0	59.2417	13.7441	2.36967	28.2313	14.0351	3.60656	0.338983
17.1792	6.62	27.1248	72.8752	20.7957	16.2749	1.44665	1.44665	1.44665	0.180832	44.8463	14.8282	11.0307	53.6851	11.0946	7.72798	4.32692
17.2945	6.64	26.3636	73.6364	22.7273	17.5758	0.909091	2.72727	1.21212	0.30303	40.303	13.0303	17.5758	65.3725	11.5135	3.44478	5.07968
17.3522	6.65	28.8973	71.1027	23.1939	17.8707	4.18251	0	1.14068	0	49.0494	13.308	5.32319	45.3222	14.2602	3.41365	3.8
17.4098	6.66	19.7101	80.2899	17.1014	14.4928	0.869565	0.869565	0.869565	0	47.8261	19.1304	13.0435	61.4094	12.5245	0.666667	5.89474
17.4963	6.675	15.1786	84.8214	11.6071	8.39286	0.892857	0.892857	1.42857	0	57.6786	18.75	6.42857	44.4444	14.5038	1.85005	5.97015
17.6405	6.7	12.6935	87.3065	8.51393	6.34675	0.154799	1.23839	0.773994	0	59.4427	16.5635	7.43034	39.0566	15.4226	0.188324	4.67626
17.7558	6.72	14.9742	85.0258	9.63855	9.1222	0	0	0.516351	0	61.6179	14.2857	8.26162	41.3131	13.1579	0.302115	2.65487
17.8712	6.74	16	84	14	10.5714	0.571429	2.28571	0.571429	0	58	16.5714	9.14286	49.422	14.8831	0.1443	4.28769
17.9288	6.75	19.5238	80.4762	10.4762	9.04762	0	1.42857	0	0	65.7143	11.9048	2.85714	12.5	16.6667		1.63934
17.9865	6.76	20.4819	79.5181	16.8675	14.4578	0.60241	1.20482	0.60241	0	49.3976	13.5542	14.1566	52.9078	14.0244	0.983146	6
18.0441	6.77	24.7619	75.2381	16.1905	14.2857	0	1.90476	0	0	58.0952	12.381	4.28571	28.0822	16.092		0
18.1018	6.78	30.3183	69.6817	21.608	17.7554	0.502513	1.84255	1.50754	0	38.0235	18.4255	12.3953	41.6992	15.7895	0.194932	4.56664
18.2171	6.8	29.0756	70.9244	21.6807	18.1513	0.168067	2.52101	0.672269	0.168067	34.2857	15.9664	19.1597	41.2055	18.291	0.784314	5.24345
18.3132	6.81667	37.4074	62.5926	21.8519	18.3333	0.37037	2.59259	0.555556	0	30	14.4444	17.5926	55.7377	16.6097	0.489396	4.16339
18.3901	6.83	47.8261	52.1739	16.4251	14.4928	0.483092	1.44928	0	0	27.0531	17.8744	5.31401	50	9.01099		1.66271
18.4478	6.84	35.0649	64.9351	13.4199	9.95671	0.4329	2.1645	0.865801	0	35.4978	13.4199	14.7186	71.6216	20.4301	0.731707	7.5
18.5055	6.85	38.6047	61.3953	22.7907	16.7442	0.930233	3.25581	1.86047	0	38.1395	13.0233	8.83721	41.4169	17.056		2.39362
18.5631	6.86	28.1899	71.8101	17.2107	15.727	0	0.890208	0.593472	0	33.5312	18.1009	20.178	64.6751	20.3008	0.728408	3.83065
18.6016	6.86667	45.3333	54.6667	28.8889	24.8889	0.888889	2.22222	0.888889	0	31.5556	14.2222	8.44444	44.3069	17.0431		1.94175
18.6785	6.88	33.8004	66.1996	20.8406	16.6375	0.350263	2.62697	1.22592	0	35.0263	14.8862	15.2364	63.8608	19.274	0.441084	3.71725
18.7938	6.9	32.6053	67.3947	14.5086	10.1404	0	2.18409	2.02808	0.156006	41.6537	12.0125	12.7925	46.7608	15.88	3.83387	3.75699
18.9091	6.92	14.0794	85.9206	6.13718	2.88809	0.180505	1.26354	1.62455	0.180505	70.9386	11.0108	3.79061	36.0277	3.20402	1.92525	4.62555
19.0244	6.94	8.93372	91.0663	4.32277	0.864553	0	1.15274	2.30548	0	72.6225	8.35735	9.2219	50.3577	2.91667	24.4324	0.851064
19.0821	6.95	8.55856	91.4414	4.05405	2.25225	0	1.8018	0	0	82.8829	6.75676	1.35135	12.9412	0.77821		0.77821
19.1398	6.96	11.7932	88.2068	4.03877	0.969305	0	1.13086	1.29241	0.646204	67.2052	17.4475	2.26171	64.3638	2.45514	0.115009	3.87382
19.1744	6.966	14.0969	85.9031	4.84581	2.20264	0	1.32159	1.32159	0	75.7709	4.84581	4.40529	32.4405	3.44828		0.296736
19.2551	6.98	14.4152	85.5848	6.43699	2.35721	0.362647	1.72257	1.99456	0	68.359	14.3246	2.35721	54.7023	3.56436	0.164002	1.85409
19.3704	7	19.3069	80.6931	6.43564	0.49505	0	4.9505	0.990099	0	63.3663	13.8614	2.47525	30.1038	0.687285		0.344828
19.4858	7.02	20.7048	79.2952	3.52423	2.64317	0	0.440529	0.440529	0	67.8414	8.81057	1.76211	41.3437	1.20976		0.257732
19.6011	7.04	25.3333	74.6667	9	7	0	1.66667	0.333333	0	62.3333	8.33333	1.66667	44.4444	0	0.184843	0.917431
19.7741	7.07	16.5094	83.4906	2.35849	1.41509	0	0.943396	0	0	73.5849	9.43396	0.471698	33.75	2.43902		0
19.9471	7.1	17.4664	82.5336	4.9904	2.68714	0	1.53551	0.383877	0.383877	64.1075	11.9002	2.30326	25.2511	0.853485	0.570613	3.32871
20.0912	7.125	12.4528	87.5472	2.64151	1.13208	0	1.50943	0	0	73.9623	10.1887	2.64151	34.8894	1.83014		0
20.2354	7.15	20.4947	79.5053	4.77032	2.12014	0	2.29682	0.353357	0	63.6042	10.6007	2.4735	36.8304	0	0.665188	2.39651
20.3796	7.175	20.6422	79.3578	5.50459	1.37615	0	3.21101	0.917431	0	65.5963	11.9266	0.917431	36.9942	1.4245		0.288184
20.5237	7.2	16.7969	83.2031	6.05469	2.34375	0	2.92969	0.78125	0	66.0156	10.5469	1.17188	34.0206	0.512821	0	2.267
20.6679	7.225	21.2766	78.7234	2.55319	1.2766	0	0.425532	0.851064	0	64.2553	10.2128	2.55319	29.4294	0		0.597015
20.812	7.25	26.3866	73.6134	3.36134	1.68067	0	1.68067	0	0	57.1429	13.7815	1.68067	34.8302	0.436205	0.218579	6.9317
20.9562	7.275	23.7374	76.2626	3.53535	0.505051	0	1.51515	1.51515	0	61.1111	13.1313	1.0101	37.7358	2.44973		0.625
21.1004	7.3	25.7384	74.2616	9.2827	3.37553	0	4.64135	1.26582	0	52.3207	16.8776	2.1097	35.7724	0.806452	0.806452	1.07239
21.2445	7.325	19.403	80.597	4.47761	2.48756	0	1.99005	0	0	67.1642	11.4428	1.49254	45.2316	1.80584	0	1.34409
21.3887	7.35	16.1074	83.8926	3.02013	1.00671	0	1.67785	0	0.33557	64.4295	16.443	1.34228	40.519	0	0.199203	6.00375
21.5329	7.375	23.301	76.699	3.39806	1.45631	0	1.45631	0.485437	0	64.0777	10.6796	1.45631	39.7661	2.03771		0.581395
21.677	7.4	20.5761	79.4239	4.93827	2.05761	0	2.88066	0	0	66.2551	12.7572	0	34.1463	0.806452	0	0.806452
21.8212	7.425	23.2227	76.7773	4.73934	1.4218	0	2.8436	0.473934	0	67.2986	9.47867	0	44.0318	0.26455		0.26455
21.9653	7.45	26.1856	73.8144	3.29897	0.824742	0	1.23711	1.23711	0	56.9072	14.8454	0.412371	34.7241	0.535475	0	5.83016
22.023	7.475	19.0244	80.9756	3.90244	2.43902	0	1.46341	0	0	68.2927	10.7317	0.97561	53.0892	0.681818		0
22.023	7.5	20.8238	79.1762	4.69108	2.746	0	1.71625	0.228833	0	65.6751	10.7551	0.686499	37.9261	0.705219	0.705219	0.283286
22.023	7.525	33.0317	66.9683	7.23982	2.26244	0	4.0724	0.904977	0	57.9186	8.1448	0.452489	46.0976	0.485437		0.726392
22.023	7.55	28.4314	71.5686	4.57516	2.28758	0	2.28758	0	0	57.5163	10.7843	1.30719	33.4783	0.21692	0.21692	1.28755
22.023	7.575	31.3084	68.6916	1.86916	0	0	0.934579	0.934579	0	56.5421	10.7477	0.46729	38.1503	0.574713		0
22.023	7.6	19.0813	80.9187	4.59364	0.706714	0	2.82686	1.06007	0	66.0777	13.0742	0.353357	23.5135	1.06952	0.80429	0.80429
22.0738	7.625	22.49	77.51	4.01606	0.803213	0	2.00803	1.20482	0	63.8554	11.6466	1.20482	30.2521	0.833333		0
22.1583	7.65	23.9837	76.0163	6.91057	2.03252	0	4.87805	0	0	61.7886	10.5691	1.21951	19.8697	0.647249	0	9.43953
22.2429	7.675	35.8974	64.1026	4.2735	2.13675	0	1.7094	0.42735	0	49.5726	13.6752	0.42735	43.2039	0.483092		0.722892
22.3275	7.7	36.1607	63.8393	7.58929	1.33929	0	4.46429	1.33929	0.446429	48.2143	11.1607	0.446429	47.6636	0	0	0.696056
22.4121	7.725	42.2535	57.7465	3.28638	1.87793	0	0.469484	0.938967	0	41.784	13.615	1.40845	57.5697	1.92516		0.594059
22.4967	7.75	24.9315	75.0685	6.0274	1.64384	0	4.38356	0	0	52.0548	18.0822	1.09589	62.3323	1.22324	0.205973	3.003
22.6659	7.8	11.5813	88.4187	2.67261	0.890869	0	1.3363	0.445434	0	70.8241	13.1403	1.55902	32.7844	1.03704	0.298507	0.742942
22.8351	7.85	19.4296	80.5704	5.34759	2.49554	0	1.78253	0.713012	0.356506	67.3797	9.98217	1.06952	35.8857	0.681044	0	5.40541
23.0043	7.9	15.5313	84.4687	5.99455	2.17984	0	3.26975	0.544959	0	69.2098	10.8992	0	40.7108	0.642055	0	0
23.1396	7.94	13.7255	86.2745	2.2409	0.560224	0	1.68067	0	0	58.2633	24.6499	1.12045	30.4094	0.773694	1.15607	5.1756
23.275	7.98	12.1951	87.8049	4.87805	3.04878	0	1.21951	0.609756	0	64.6341	18.2927	0.609756	48.5893	0.931677	0.3125	0.623053
23.3427	8	6.18557	93.8144	1.03093	0	0	1.03093	0	0	71.6495	17.5258	0.515464	56.1086	4.74138	0	1.77778
23.478	8.04	15.4206	84.5794	2.33645	1.86916	0	0	0.46729	0	68.6916	13.5514	0.46729	52.0179	0.668151	0.888889	2.83224
23.681	8.1	13.7466	86.2534	3.77358	1.61725	0	2.15633	0	0	70.6199	10.7817	0	45.037	1.45985	1.1713	0
23.8502	8.15	11.6129	88.3871	3.54839	2.25806	0	0.967742	0.322581	0	70.3226	14.1935	1.6129	40.3846	2.25564	0.573614	3.16574
24.0194	8.2	7.7551	92.2449	2.04082	0.408163	0	1.22449	0.408163	0	75.102	11.4286	0.408163	32.133	0.550964		0.550964
24.1886	8.25	16.4384	83.5616	6.84932	3.19635	0	2.73973	0.913242	0	58.9041	16.895	2.28311	40.8108	1.06952		0
24.3578	8.3	14.9502	85.0498	6.97674	1.99336	0	2.32558	2.65781	0	65.1163	16.6113	2.99003	46.25	0.355872		0.355872
24.527	8.35	18.1818	81.8182	6.61157	2.47934	0	2.47934	1.65289	0	54.9587	22.7273	2.06612	43.8515	0.461894		0.691244
24.6961	8.4	11.2676	88.7324	7.04225	2.8169	0	2.8169	1.40845	0	68.0751	18.3099	1.40845	49.0431	0.238663		0
24.8653	8.45	7.98122	92.0188	3.28638	1.40845	0	0.469484	1.40845	0	79.8122	9.85915	0.938967	49.2857	0.23753		0
25.0345	8.5	8.69565	91.3043	3.86473	0.483092	0	1.44928	1.93237	0	72.9469	14.0097	1.93237	45.5263	0.52356		0
25.2037	8.55	6.13208	93.8679	3.30189	1.41509	0	0.943396	0.943396	0	68.3962	22.1698	1.88679	61.8705	0.358423		0.179533
25.3729	8.6	6.94444	93.0556	2.31481	0.925926	0	0.925926	0.462963	0	73.6111	12.5	4.16667	48.9362	1.16822		0.235849
25.5421	8.65	15.4472	84.5528	4.47154	0.406504	0	2.03252	2.03252	0	58.1301	21.9512	4.06504	49.1736	1.02249		0
25.6267	8.675	24.7312	75.2688	7.52688	2.68817	0	2.15054	2.68817	0	53.2258	18.8172	1.6129	60.5096	0.632911		0
25.7113	8.7	25.9109	74.0891	4.8583	1.61943	0	2.42915	0.809717	0	48.9879	17.4089	4.8583	79.8532	0.648298		0
25.7959	8.725	29.3532	70.6468	5.97015	2.98507	0	0.995025	1.49254	0.497512	52.7363	15.4229	0.995025	70.4846	1.1611		0
25.8805	8.75	25.4032	74.5968	6.04839	3.22581	0	1.20968	1.6129	0	54.0323	17.7419	1.6129	65.1685	0.69735		0
25.965	8.775	21.256	78.744	5.31401	3.38164	0	0.966184	0.966184	0	62.3188	14.4928	1.44928	60.3448	1.8797		0
26.0496	8.8	23	77	6	2.5	0	2	1.5	0	55	19	1	82.7586	27.6808		0.343643
26.1342	8.825	16.0377	83.9623	4.24528	1.88679	0	0.943396	0.943396	0.471698	64.6226	16.9811	0.471698	63.1944	2.20713		0
26.2188	8.85	14.4681	85.5319	4.68085	2.12766	0	1.70213	0.851064	0	65.1064	13.1915	3.82979	57.0384	3.18584		0.725953
26.4219	8.91	7.91367	92.0863	3.95683	1.07914	0	1.07914	1.79856	0	76.259	10.7914	3.23741	38.0846	5.67227		1.75055
26.5572	8.95	8.1448	91.8552	3.16742	0	0	1.80995	1.35747	0	77.3756	11.7647	0.904977	22.4561	0		7.16612
26.6926	8.99	2.73038	97.2696	1.36519	0.341297	0	0.682594	0.341297	0	77.1331	16.041	1.36519	22.4868	0.263852		0.787402
26.8956	9.05	7.27273	92.7273	1.81818	0.454545	0	0.454545	0.454545	0.454545	74.5455	14.5455	1.36364	10.2041	11.2319		0
26.9802	9.075	23.2673	76.7327	2.47525	1.48515	0	0.49505	0.49505	0	64.3564	10.396	1.9802	62.243	2.55009		0
27.0648	9.1	23.0159	76.9841	4.36508	1.5873	0	1.98413	0.396825	0.396825	55.1587	15.0794	3.57143	49.2958	9.30657		0.6
27.1494	9.125	20.6226	79.3774	2.72374	1.16732	0	0	1.16732	0.389105	57.5875	19.4553	1.55642	44.3723	10.4651		0.645161
27.2339	9.15	16.0448	83.9552	3.73134	0.373134	0	2.23881	0.746269	0.373134	63.806	16.4179	1.86567	32.4937	4.56731		0.501253
27.4031	9.2	11.0599	88.9401	4.14747	1.84332	0	0.921659	0.921659	0.460829	71.8894	15.2074	0.921659	38.7006	3.0137		0
27.5723	9.25	7.34266	92.6573	2.0979	0.34965	0	1.74825	0	0	81.1189	8.74126	1.04895	44.2495	3.75235		2.28571
27.7415	9.3	4.60251	95.3975	1.67364	0	0	1.67364	0	0	85.3556	8.78661	0.83682	29.912	4.21348		1.44509
27.9107	9.35	6.42202	93.578	4.12844	0.917431	0	2.29358	0.917431	0	82.5688	10.0917	0.917431	18.3521	2.90909		1.11111
28.0799	9.4	2.62009	97.3799	2.18341	0.873362	0	0.873362	0.436681	0	85.1528	10.4803	0.436681	25.4072	0		2.53968
28.2491	9.45	5.17928	94.8207	1.99203	0	0	0.796813	1.19522	0	82.0717	10.757	0.796813	17.9739	1.60772		1.92308
28.4183	9.5	8.01688	91.9831	4.21941	0.843882	0	2.1097	1.26582	0	78.481	8.43882	2.1097	35.0685	2.92553		1.88172
28.5874	9.55	6.08696	93.913	3.04348	1.73913	0	0.869565	0.434783	0	81.7391	9.56522	0.869565	16.3636	1.43369		0.722022
28.7566	9.6	4.7619	95.2381	2.5974	0.865801	0	0.865801	0.865801	0	82.684	11.2554	0	25.2427	4.03727		0.322581
28.9258	9.65	4.16667	95.8333	1.85185	1.38889	0	0	0.462963	0	83.7963	8.33333	1.85185	26.7797	13.4897		0
29.0952	9.7	6.78733	93.2127	3.61991	0.904977	0	1.35747	1.35747	0	79.1855	9.50226	1.80995	29.393	3.69231		1.57233
29.2779	9.75	11.5942	88.4058	3.26087	1.44928	0	1.44928	0.362319	0	72.4638	12.6812	1.44928	37.6975	5.54371		3.06346
29.4608	9.8	5.28846	94.7115	2.88462	1.44231	0	1.44231	0	0	83.6538	8.17308	2.40385	33.3333	12.8492		0
29.6437	9.85	7.24638	92.7536	3.86473	0.966184	0	1.44928	1.44928	0	79.2271	10.628	2.41546	32.1311	8.68263		0
29.8266	9.9	7.93103	92.069	0.344828	0	0	0.344828	0	0	70	17.2414	3.10345	41.1765	4.82625		0.202429
30.0095	9.95	16.8269	83.1731	2.88462	2.40385	0	0.480769	0	0	56.7308	20.6731	3.36538	69.5461	1.443		0
30.101	9.975	13.8756	86.1244	5.74163	2.87081	0	0.956938	1.91388	0	64.1148	15.311	4.78469	71.9463	0.267738	0.534045	3.12094
30.1924	10	15.3527	84.6473	3.73444	2.07469	0	1.65975	0	0	63.9004	16.5975	2.48963	53.5645	0.954198		0
30.3022	10.03	15.6682	84.3318	8.06452	2.76498	0.460829	0.230415	4.60829	0	58.0645	19.8157	4.14747	47.9616	1.41844	0.477327	3.02326
30.4851	10.08	2.7907	97.2093	0.465116	0	0	0	0.465116	0	72.093	15.3488	8.83721	56.7404	1.58416		1.19284
30.6314	10.12	9.70874	90.2913	2.42718	0.485437	0	0.970874	0.970874	0	72.3301	14.0777	2.42718	60.2317	0.192678		0
30.7778	10.16	7.6555	92.3445	2.39234	0.956938	0	0	1.43541	0	68.4211	17.2249	3.82775	48.7745	5.55556		0.487805
30.9241	10.2	11.1628	88.8372	2.32558	0.930233	0	0.465116	0.930233	0	61.3953	20	5.11628	59.3573	1.1215		0.376648
31.0338	10.23	6.19469	93.8053	2.21239	1.32743	0	0.442478	0.442478	0	66.3717	17.2566	7.9646	55.336	2.12766		0
31.2167	10.28	5.60748	94.3925	1.86916	0.934579	0	0.934579	0	0	67.757	16.8224	6.07477	49.1686	2.09302		0
31.3631	10.32	7.21154	92.7885	2.40385	0.961538	0	0.961538	0.480769	0	74.5192	13.4615	4.32692	52.1839	1.13636		0.457666
31.5094	10.36	8.21918	91.7808	3.65297	0.913242	0	0.456621	2.28311	0	70.7763	15.9817	1.82648	54.9383	1.81818		0.205339
31.6557	10.4	7.72358	92.2764	3.25203	2.43902	0	0	0.813008	0	67.0732	21.1382	2.03252	45.6954	2.99786		0.43956
31.802	10.44	11.7925	88.2075	2.35849	1.41509	0	0.943396	0	0	70.7547	14.1509	0	59.4646	0.94697		0.19084
31.9484	10.48	9.16335	90.8367	1.59363	0.398406	0	1.19522	0	0	69.7211	17.9283	1.59363	46.7091	1.67015		0
32.0947	10.52	13.0769	86.9231	1.92308	1.53846	0	0	0.384615	0	66.9231	17.6923	1.53846	50.1916	1.13636		0.191205
32.241	10.56	16.9811	83.0189	3.30189	2.83019	0	0.471698	0	0	59.9057	19.3396	1.88679	57.9365	1.36986		0
32.3142	10.58	37.963	62.037	12.037	9.25926	0	1.38889	1.38889	0	47.6852	12.5	1.85185	59.9258	0.919118		0
32.3873	10.6	49.5575	50.4425	9.29204	7.52212	0	1.76991	0	0	33.6283	13.7168	3.09735	52.521	2.25873		0.41841
32.4605	10.62	54.4554	45.5446	16.3366	12.8713	0	1.48515	1.9802	0	28.7129	14.3564	1.48515	68.9708	1.36364		0
32.5337	10.64	44.2308	55.7692	13.4615	12.5	0	0.961538	0	0	36.5385	13.9423	3.84615	67.0365	1.09718		0
32.6068	10.66	39.4737	60.5263	8.33333	6.14035	0	0.877193	1.31579	0	45.614	13.5965	0.877193	43	1.96078		0
32.7532	10.7	32.4675	67.5325	8.22511	6.49351	0	0.865801	0.865801	0	53.2468	12.987	1.2987	46.6513	1.14155		0
32.8263	10.72	25.5814	74.4186	6.97674	4.65116	0	0.930233	1.39535	0	44.6512	21.8605	4.65116	53.4632	2.94118		0
32.8995	10.74	22.439	77.561	1.95122	0.97561	0	0	0.97561	0	60.9756	14.6341	0.97561	36.7284	1.51976		0
32.9727	10.76	9.52381	90.4762	4.329	0.865801	0	2.5974	0.865801	0	71.8615	15.5844	1.7316	54.7945	1.73077		0
33.0458	10.78	19.0244	80.9756	2.43902	1.46341	0	0.97561	0	0	67.3171	13.6585	0	47.1649	1.02041		0
33.119	10.8	28.0952	71.9048	6.66667	4.28571	0	0.952381	1.42857	0	48.5714	19.0476	1.90476	61.7486	1.96429		0.181818
33.1921	10.82	15.7635	84.2365	2.95567	2.46305	0	0.492611	0	0	70.4433	13.3005	0.492611	47.4093	1.53061		0
33.2653	10.84	15.8103	84.1897	5.13834	4.34783	0	0.395257	0.395257	0	60.4743	14.6245	7.11462	48.9919	0.201207		0
33.3385	10.86	26.9058	73.0942	8.96861	6.27803	0	1.34529	1.34529	0	54.2601	14.3498	3.58744	71.0013	2.16285		0
33.4116	10.88	6.51163	93.4884	0.465116	0	0	0	0.465116	0	80	10.6977	2.32558	45.4315	1.74564		0
33.4848	10.9	10	90	2	1.5	0	0.5	0	0	76.5	13	0.5	44.1341	1.37741		0
33.558	10.92	3.24074	96.7593	0.925926	0.462963	0	0	0.462963	0	85.6481	8.7963	1.38889	61.9718	1.7301		0
33.6311	10.94	9.5	90.5	3	1	0	0.5	1.5	0	75.5	14	1	53.271	1.38249		0
33.7043	10.96	13.3929	86.6071	3.57143	2.67857	0	0	0.892857	0	52.2321	25.4464	8.03571	53.1381	1.0352		0
33.8506	11	16.6667	83.3333	6.41026	5.12821	0	1.28205	0	0	57.6923	21.7949	2.5641	58.9474	2.06186		0.52356
33.9238	11.02	17.1429	82.8571	3.67347	2.44898	0	0.816327	0.408163	0	66.1224	12.6531	3.26531	28.1525	2.57143		0
33.9969	11.04	12.3288	87.6712	1.82648	0.456621	0	0.913242	0	0.456621	75.3425	11.4155	0.456621	52.4946	2.12314		0
34.0701	11.06	10.4545	89.5455	1.36364	0.454545	0	0.909091	0	0	71.3636	11.8182	4.54545	48.4778	1.15741		0
34.1616	11.085	33.3333	66.6667	9.30233	7.75194	0	0.775194	0.775194	0	50.3876	11.6279	2.32558	45.339	0.840336		0
34.253	11.11	47.5	52.5	20	15.8333	0	4.16667	0	0	32.5	10.8333	7.5	51.0204	2		0
34.3262	11.13	34.1709	65.8291	12.0603	8.0402	0	4.0201	0	0	40.7035	12.5628	11.5578	53.5047	5.30973		0
34.4359	11.16	28.2609	71.7391	10.4348	7.3913	0	2.6087	0	0.434783	42.6087	17.3913	10.4348	63.9498	6.17647		0
34.5091	11.18	27.4038	72.5962	12.0192	8.65385	0.961538	1.44231	0.961538	0	54.3269	11.0577	6.73077	57.1134	1.42276		0
34.5822	11.2	23.348	76.652	8.37004	5.28634	0	2.20264	0.440529	0.440529	54.6256	14.5374	5.72687	49.8896	3.82166		0
34.6554	11.22	36.019	63.981	14.218	12.3223	0	0.947867	0.947867	0	42.1801	12.3223	8.53081	63.6833	3.80795		0
34.7286	11.24	35.122	64.878	13.6585	11.7073	0.487805	1.46341	0	0	38.5366	12.1951	12.6829	70.6304	4.7749		0
34.8017	11.26	27.7512	72.2488	11.0048	9.56938	0	0.478469	0.956938	0	49.7608	13.3971	8.13397	63.5889	4.96689		0
34.8749	11.28	26.3393	73.6607	9.82143	8.92857	0	0.446429	0.446429	0	40.625	20.0893	12.5	62.4161	4.79233		0
34.9481	11.3	29.4606	70.5394	8.29876	6.639	0.414938	0.414938	0.829876	0	41.9087	20.332	8.29876	66.2465	6.91004		0
35.0212	11.32	15.1786	84.8214	7.14286	6.69643	0	0	0.446429	0	70.5357	8.92857	3.57143	46.5394	4.98866		0
35.1676	11.36	12.8889	87.1111	3.55556	2.66667	0	0.444444	0	0.444444	73.7778	11.5556	0.888889	46.4286	2.0979		0.23753
35.2407	11.38	16.4384	83.5616	2.73973	1.82648	0	0	0.913242	0	66.21	14.1553	2.73973	46.0591	2.87081		0
35.3139	11.4	35.6164	64.3836	11.6438	8.90411	0	2.05479	0	0.684932	41.7808	16.4384	4.79452	61.9792	4.47761		0
35.387	11.42	48.9362	51.0638	11.7021	8.51064	1.06383	2.12766	0	0	37.234	11.7021	1.06383	64.3939	4.69314		0
35.4602	11.44	29.7794	70.2206	8.82353	7.35294	0.367647	1.10294	0	0	48.8971	15.8088	4.77941	45.7086	4.02299		0
35.5334	11.46	17.5355	82.4645	3.31754	2.36967	0	0	0.947867	0	69.1943	9.47867	3.79147	31.0458	1.60772		0
35.6065	11.48	14.1079	85.8921	2.90456	2.07469	0	0.414938	0	0.414938	71.7842	10.7884	2.90456	40.9314	2.39234		0
35.6797	11.5	8.57143	91.4286	2.85714	2.38095	0	0.47619	0	0	79.5238	10	0.952381	44.4444	4.06091		0
35.7529	11.52	12.8514	87.1486	2.81124	2.40964	0	0.401606	0	0	76.3052	9.23695	1.20482	29.4618	2.48619		0
35.826	11.54	3.86473	96.1353	0.966184	0.483092	0	0.483092	0	0	84.058	10.628	0.483092	38.5757	5.33708		0
35.8992	11.56	4.97738	95.0226	2.26244	1.35747	0	0	0	0.904977	81.9005	10.4072	0.904977	37.9213	7.29167		0
35.9723	11.58	11.3861	88.6139	2.9703	2.9703	0	0	0	0	72.7723	12.3762	2.47525	52.019	5.0302		0
36.0455	11.6	10.3846	89.6154	3.07692	1.92308	0	0.384615	0.769231	0	71.9231	14.2308	1.92308	27.9778	1.63488		0
36.1187	11.62	17.734	82.266	4.4335	2.95567	0	1.47783	0	0	67.9803	10.8374	2.46305	40.2941	2.5788		0.293255
36.1918	11.64	14.1176	85.8824	4.70588	3.52941	0	0.392157	0.392157	0.392157	71.7647	10.1961	2.7451	38.7019	3.48028		0
36.265	11.66	19.4175	80.5825	7.28155	5.82524	0	0.485437	0.970874	0	64.0777	11.6505	4.85437	41.3105	5.39084		0
36.3382	11.68	14.0351	85.9649	5.26316	2.63158	0.438596	0.877193	0.877193	0.438596	73.2456	7.89474	4.82456	43.5644	4.71698		0
36.4113	11.7	12.1951	87.8049	2.92683	2.43902	0	0.487805	0	0	69.2683	14.6341	2.92683	45.3333	6.25		0
36.4845	11.72	11.8143	88.1857	2.1097	1.26582	0	0.421941	0.421941	0	73.8397	9.70464	4.21941	39.3862	2.25		0.255102
36.5577	11.74	38.3621	61.6379	13.7931	12.5	0	1.2931	0	0	45.2586	9.48276	6.46552	55.4702	23.2458		0
36.6308	11.76	51.9685	48.0315	24.0157	20.8661	0.393701	1.5748	0	1.1811	21.6535	11.811	13.7795	46.7505	1.85185		0
36.704	11.78	62.1359	37.8641	19.4175	17.9612	0.485437	0.485437	0.485437	0	23.301	8.25243	4.85437	52.3148	2.7027		0
36.7771	11.8	51.5873	48.4127	20.6349	16.2698	0	3.1746	0.793651	0.396825	31.3492	13.4921	2.77778	56.25	8.71632		0
36.8503	11.82	50.4854	49.5146	19.9029	15.0485	0.485437	3.39806	0.970874	0	30.5825	15.0485	3.8835	75.1508	2.12515		0.120482
36.9235	11.84	43.6681	56.3319	17.4672	11.7904	0	3.05677	2.18341	0.436681	37.1179	13.5371	5.67686	79.276	1.86501		0.0904159
36.9966	11.86	29.4574	70.5426	10.8527	9.30233	0	0.775194	0.775194	0	50.3876	13.9535	4.65116	73.2365	11.7216		0.207039
37.0698	11.88	39.207	60.793	14.978	11.4537	0	1.32159	1.76211	0.440529	42.7313	12.7753	3.52423	84.2361	8.48651		0.689655
37.143	11.9	9.63855	90.3614	2.40964	1.20482	0	1.20482	0	0	80.3213	8.03213	1.60643	24.5455	10.8108		0.900901
37.2161	11.92	12.766	87.234	7.65957	1.70213	0	4.25532	0.851064	0.851064	76.1702	8.93617	1.70213	27.9141	1.51057		10.929
37.2893	11.94	12.9187	87.0813	3.34928	0.956938	0	1.91388	0.478469	0	71.7703	12.4402	2.87081	17.0635	3.44828		5.26316
37.3624	11.96	11.8721	88.1279	5.93607	0.913242	0	4.56621	0.456621	0	76.7123	9.13242	1.36986	23.6934	1.37457		14.8368
37.4356	11.98	10.0437	89.9563	1.31004	0	0	1.31004	0	0	74.6725	11.7904	3.05677	22.1088	1.67224		2
37.5088	12	7.35294	92.6471	4.77941	0.367647	0	3.30882	0.735294	0.367647	77.9412	9.92647	3.30882	27.4667	0.793651		8.75912
37.6185	12.03	14.0969	85.9031	7.04846	1.32159	0	3.96476	1.32159	0.440529	74.4493	9.69163	1.76211	29.2835	2.13415		12.5341
37.7648	12.07	32.9609	67.0391	20.6704	6.70391	1.67598	5.58659	6.70391	0	45.2514	16.2011	3.91061	79.4489	4.7046	2.57271	1.02273
37.9478	12.12	12.3043	87.6957	8.94855	3.57942	0	3.57942	1.78971	0	62.1924	20.1342	3.13199	71.4742	16.7817	1.87852	7.00297
38.0941	12.16	12.1849	87.8151	8.40336	2.10084	0	5.04202	1.2605	0	76.8908	7.56303	2.10084	23.7179	6.86567		8.5044
38.2404	12.2	11.3537	88.6463	6.9869	2.18341	0	4.36681	0.436681	0	76.8559	8.29694	3.05677	26.8371	1.57233		10.0575
38.4233	12.25	12.2271	87.7729	6.55022	3.05677	0	2.62009	0.873362	0	76.4192	8.73362	1.74672	20.2091	2.04778		11.9632
38.5331	12.28	8.69565	91.3043	6.08696	0.434783	0	4.78261	0.869565	0	75.6522	11.3043	4.34783	27.2152	0.940439		5.95238
38.6794	12.32	11.157	88.843	6.19835	2.89256	0	1.65289	1.65289	0	77.686	6.61157	3.30579	25.7669	0.911854		7.12251
38.8257	12.36	6.94981	93.0502	3.4749	0.3861	0	1.9305	0.772201	0.3861	77.6062	12.3552	3.0888	23.3728	0.588235		7.14286
38.972	12.4	3.57143	96.4286	1.5873	0	0	1.5873	0	0	82.1429	10.3175	3.1746	23.6364	1.78571		5.98291
39.1184	12.44	9.7166	90.2834	6.07287	1.21457	0	3.64372	1.21457	0	75.7085	10.9312	2.42915	24	1.81269		4.69208
39.2647	12.48	9.63855	90.3614	6.0241	1.20482	0	4.01606	0.803213	0	78.7149	7.63052	3.21285	23.3846	1.81269		6.06936
39.411	12.52	9.81818	90.1818	6.18182	0.727273	0	4	1.45455	0	74.5455	10.5455	4.72727	28.0105	1.79949		3.77834
39.5573	12.56	5.45455	94.5455	3.18182	0.454545	0	1.36364	1.36364	0	79.0909	10.9091	4.09091	27.8689	3.1746		3.1746
39.6671	12.59	4.24528	95.7547	3.77358	0.471698	0	0.471698	2.35849	0.471698	84.434	9.43396	1.41509	27.3973	15.1163		2.99003
39.7768	12.62	0.956938	99.0431	0.956938	0.478469	0	0	0.478469	0	87.0813	9.09091	1.43541	31.25	37.9592		5
39.8445	12.64	1.87793	98.1221	1.40845	0.469484	0	0.469484	0	0.469484	86.385	9.85915	0.938967	34.4615	10.7143		0.306748
39.8528	12.89	4.97512	95.0249	1.99005	0.497512	0	0.497512	0.995025	0	83.0846	7.9602	1.99005	36.9906	0.3125		1.23839
39.9971	12.92	2.88462	97.1154	1.92308	0.961538	0	0.961538	0	0	82.6923	10.0962	3.36538	28.5223	1.68919		0
40.1932	12.96	11.6505	88.3495	3.8835	2.42718	0	0.485437	0.970874	0	72.3301	13.1068	1.45631	32.2368	0.977199		0.327869
40.2912	12.98	15.736	84.264	5.58376	4.06091	0	1.52284	0	0	64.9746	15.2284	2.53807	30.8772	0.34965		1.04167
40.3893	13	13.5294	86.4706	4.70588	4.11765	0	0	0.588235	0	66.4706	13.5294	3.52941	46.0317	0.316456		0
40.5364	13.03	8.50202	91.498	3.23887	1.61943	0	1.21457	0.404858	0	78.9474	8.50202	2.42915	20.0647	0.322581		0
40.7325	13.07	10	90	5.2381	1.42857	0	2.85714	0.952381	0	75.2381	10	3.80952	55.0321	0		1.05932
40.9776	13.12	11.9816	88.0184	4.60829	3.22581	0	0.921659	0.460829	0	65.8986	16.5899	3.68664	23.8596	0		0
41.1737	13.16	26.6968	73.3032	6.33484	5.42986	0	0.904977	0	0	56.1086	12.2172	3.61991	37.9213	0.835655		0
41.3698	13.2	35.4701	64.5299	14.1026	10.2564	0	2.99145	0.42735	0.42735	41.8803	18.8034	2.5641	46.8182	2.00445		0.452489
41.4679	13.22	40.3941	59.6059	15.2709	12.8079	0	1.97044	0.492611	0	42.3645	12.3153	2.95567	42	0.2849		0.2849
41.5659	13.24	34.5898	65.4102	12.8603	10.1996	0	1.99557	0.665188	0	47.2284	14.8559	2.66075	44.0447	1.32602		0
41.664	13.26	36.3184	63.6816	11.9403	10.9453	0.497512	0.497512	0	0	45.7711	14.9254	1.99005	56.4935	0.431034		0
41.762	13.28	29.5964	70.4036	10.3139	8.96861	0	0.44843	0.896861	0	45.2915	18.3857	5.38117	49.0868	0.904977		0
41.8601	13.3	40.6863	59.3137	13.2353	12.2549	0.490196	0.490196	0	0	40.1961	13.2353	3.92157	52.3364	0.696056		0.2331
41.9582	13.32	35.0427	64.9573	14.1026	11.5385	0	1.7094	0.854701	0	43.1624	16.2393	4.70085	48.1153	0.660793		0
42.0562	13.34	37.6812	62.3188	18.8406	16.9082	0.483092	1.44928	0	0	50.7246	10.1449	0.966184	52.7397	0.904977		0
42.1543	13.36	26.7606	73.2394	14.554	10.3286	0	1.87793	2.34742	0	51.1737	13.1455	6.10329	40.5028	0		0
42.2523	13.38	25	75	10.1852	8.33333	0.462963	0.925926	0.462963	0	60.6481	14.3519	0	39.6648	0.831025		0
42.3504	13.4	30.9091	69.0909	9.54545	6.81818	0	0.909091	1.81818	0	54.5455	10.4545	1.81818	29.7125	0.318471		0
42.4484	13.42	22.2749	77.7251	5.6872	4.2654	0	0.947867	0.473934	0	64.455	10.4265	1.89573	26.7361	0.346021		0
42.5465	13.44	14.8594	85.1406	6.4257	3.61446	0	1.60643	1.20482	0	64.6586	18.0723	1.60643	34.127	0.263852		0
42.7426	13.48	9.31373	90.6863	3.43137	1.96078	0	0.490196	0.980392	0	74.0196	12.2549	2.45098	31.0811	0.3367		0
42.9387	13.52	6.60377	93.3962	1.41509	0.943396	0	0	0.471698	0	79.717	11.3208	1.41509	20	0.37594		0
43.1348	13.56	5.88235	94.1176	3.43137	0.980392	0	1.47059	0.980392	0	82.3529	9.31373	0.980392	30.137	0.680272		0
43.3309	13.6	6.86275	93.1373	1.47059	0.980392	0	0	0	0.490196	77.9412	13.2353	1.47059	44.1096	1.35135		0
43.527	13.64	4.8583	95.1417	0.809717	0.809717	0	0	0	0	79.3522	14.17	0.404858	33.7802	0.797872		0
43.7231	13.68	5.72687	94.2731	0.881057	0.881057	0	0	0	0	74.8899	16.7401	1.32159	38.4824	0.806452		0
43.9192	13.72	9.95671	90.0433	4.329	3.0303	0	0.865801	0	0.4329	70.1299	16.4502	2.5974	38.4	1.05541		0
44.0173	13.74	10.8696	89.1304	2.6087	2.17391	0	0	0.434783	0	77.3913	10.8696	0.869565	48.3146	1.98238		0.447427
44.1153	13.76	12.7737	87.2263	4.37956	2.55474	0	0.729927	0.729927	0.364964	56.9343	15.3285	14.2336	39.1111	2.80778		0.221729
44.2134	13.78	31.2236	68.7764	12.6582	10.9705	0	1.26582	0.421941	0	55.6962	9.70464	2.95359	30.2941	2.01729		0
44.3114	13.8	46.0177	53.9823	17.2566	15.0442	0.442478	1.32743	0.442478	0	38.4956	11.5044	2.65487	35.2436	0.852273		0
44.4095	13.82	47.5556	52.4444	16.8889	14.6667	0.444444	0.444444	1.33333	0	40.8889	10.2222	0.444444	38.1868	1.08696		0
44.5075	13.84	42.9167	57.0833	16.6667	12.9167	1.25	1.25	1.25	0	38.3333	15.8333	1.66667	31.6239	0.566572		0
44.6056	13.86	49.505	50.495	13.8614	11.3861	0	1.48515	0.990099	0	38.1188	11.3861	0.990099	34.8387	1.5873		0
44.7036	13.88	37.8151	62.1849	9.66387	8.82353	0.420168	0	0.420168	0	42.0168	16.8067	2.52101	30.6122	0.57971		0
44.8017	13.9	23.0392	76.9608	9.31373	7.84314	0	1.47059	0	0	64.7059	8.82353	1.96078	40.8696	0.862069		0
44.8998	13.92	12.6126	87.3874	3.6036	1.8018	0	0.900901	0	0.900901	70.2703	13.964	1.35135	34.8974	1.15942		0
44.9978	13.94	9.13043	90.8696	2.17391	1.73913	0	0.434783	0	0	79.1304	10	0.869565	42.7861	0.248139		0.248139
45.0959	13.96	12.6582	87.3418	5.48523	2.95359	0	1.26582	0.843882	0.421941	66.6667	16.0338	4.21941	44.4965	1.15741		0.4662
45.1939	13.98	30.5	69.5	6	5.5	0	0.5	0	0	57	9	1.5	31.5068	0.680272		0
45.292	14	37.619	62.381	13.3333	9.52381	0	1.90476	1.90476	0	40.4762	17.619	3.33333	42.4658	1.61725		0
45.39	14.02	37.5546	62.4454	11.3537	8.29694	0.436681	0	1.74672	0.873362	44.1048	13.5371	4.36681	36.7403	2.68817		0.275482
45.4881	14.04	49.2537	50.7463	14.9254	11.9403	0	2.48756	0.497512	0	33.3333	15.4229	1.99005	34.9515	0.643087		0
45.5861	14.06	45.2586	54.7414	15.9483	13.7931	0.431034	0.431034	1.2931	0	37.931	13.3621	1.2931	32.7536	0.576369		0
45.6842	14.08	36.4486	63.5514	13.0841	8.8785	0	2.80374	1.40187	0	50	10.2804	1.86916	45.1282	1.23065		0
45.7822	14.1	19.4444	80.5556	6.01852	2.31481	0	1.38889	2.31481	0	62.963	13.8889	2.77778	35.7143	0.296736		0.296736
45.8803	14.12	21.1823	78.8177	4.92611	3.44828	0	1.47783	0	0	66.5025	9.85222	1.47783	40.4692	0.58309		0
46.0274	14.15	8.96861	91.0314	2.24215	1.79372	0	0.44843	0	0	70.4036	13.9013	5.38117	36.4672	1.12676		0
46.2725	14.2	12.844	87.156	4.12844	3.21101	0	0.458716	0.458716	0	68.8073	13.3028	4.12844	34.7305	1.47493		0
46.4686	14.24	7.87037	92.1296	2.77778	0.925926	0	1.38889	0.462963	0	81.0185	10.1852	0.462963	29.8701	0.96463		0
46.6647	14.28	3.92157	96.0784	2.45098	1.96078	0	0.490196	0	0	82.3529	9.80392	3.43137	50	0.729927		0.487805
46.8608	14.32	7.26496	92.735	2.13675	0.854701	0	0	0.42735	0.854701	76.4957	14.9573	0.42735	40.7595	0		0.252525
47.0569	14.36	6.19469	93.8053	1.76991	0.884956	0	0.884956	0	0	76.1062	16.3717	1.32743	47.3193	0.464037		0.694444
47.155	14.38	15.7447	84.2553	5.53191	4.68085	0	0.425532	0.425532	0	69.3617	12.3404	1.70213	51.8443	1.21457		0.204499
47.253	14.4	24	76	9.77778	8	0	0.888889	0.888889	0	63.1111	11.1111	1.77778	40.4762	5.5		1.04712
47.3511	14.42	26.8519	73.1481	8.33333	7.40741	0	0.925926	0	0	60.6481	10.1852	1.85185	49.7674	3.80313		0
47.4491	14.44	39.3013	60.6987	10.917	10.0437	0	0	0.873362	0	42.7948	13.5371	3.05677	37.7717	0.977222		0
47.5472	14.46	37.3134	62.6866	7.46269	5.97015	0	1.49254	0	0	50.7463	9.95025	1.49254	52.4823	0.235849		0
47.6453	14.48	23.9544	76.0456	8.74525	7.98479	0	0	0.760456	0	59.3156	14.8289	1.90114	42.5764	0.650759		0
47.7433	14.5	12.6761	87.3239	3.75587	3.28638	0	0.469484	0	0	76.0563	8.92019	1.87793	49.5261	0.938967		0
47.8414	14.52	16.895	83.105	4.10959	3.65297	0	0.456621	0	0	67.1233	14.6119	1.36986	43.2642	1.02564		0
47.9394	14.54	33	67	7	5.5	0	1	0.5	0	53.5	11.5	0.5	51.3382	0.484262		0
48.0375	14.56	40	60	9.77778	9.33333	0	0	0.444444	0	45.7778	13.3333	0.888889	35.3448	0.854701		0.286533
48.1355	14.58	44.7761	55.2239	14.9254	12.4378	0.497512	1.49254	0.497512	0	40.796	12.4378	1.49254	48.7245	0.759494		0
48.2336	14.6	44.898	55.102	13.8776	12.2449	0	1.63265	0	0	40.8163	11.4286	1.63265	37.018	1.26904		0
48.3316	14.62	34.5133	65.4867	9.73451	7.9646	0.442478	0.884956	0.442478	0	52.2124	10.6195	1.76991	47.5638	0.691244		0
48.4297	14.64	37.8261	62.1739	10.8696	10.4348	0	0	0	0.434783	50.8696	10.8696	0.434783	40.1042	0.775194		0
48.5277	14.66	43.7751	56.2249	11.245	10.4418	0	0.401606	0.401606	0	45.3815	8.43373	2.40964	54.3119	3.53982		0
48.6258	14.68	48.5577	51.4423	14.4231	12.0192	0.480769	0.961538	0.480769	0.480769	31.7308	15.3846	3.36538	54.5852	5.56701		0.217865
48.7238	14.7	46.0465	53.9535	16.7442	13.4884	0.930233	1.86047	0.465116	0	37.6744	13.4884	2.32558	48.9311	17.6125		0
48.8219	14.72	51.5556	48.4444	18.6667	15.5556	0.888889	1.77778	0.444444	0	41.7778	5.77778	0.444444	29.4671	2.14724		0
48.92	14.74	57.9926	42.0074	22.6766	20.4461	1.11524	1.11524	0	0	31.9703	8.92193	0.371747	53.7005	2.84281		0
49.018	14.76	59.204	40.796	18.9055	16.4179	0.497512	0.995025	0.995025	0	30.8458	7.46269	0.995025	59.3117	5		0.603622
49.1651	14.79	68.8119	31.1881	32.6733	26.2376	1.9802	2.9703	1.48515	0	19.3069	10.396	0.990099	58.6066	36.4583		0
49.2631	14.81	54.0909	45.9091	13.6364	12.2727	0	1.36364	0	0	32.7273	10.4545	2.27273	44.7236	5.2381		0.5
49.3367	14.825	15.2381	84.7619	2.38095	1.42857	0	0.952381	0	0	74.2857	9.52381	0.47619	53.9474	4.20168		0
49.4102	14.84	9.09091	90.9091	2.5974	1.2987	0	1.2987	0	0	77.4892	10.8225	2.1645	38.7268	3.82653		0
49.5083	14.86	3.53982	96.4602	2.65487	2.21239	0	0	0.442478	0	85.8407	7.9646	1.76991	31.307	16.4975		0
49.6063	14.88	4	96	0.888889	0	0	0.888889	0	0	82.2222	12	0.888889	43.1818	1		0
49.7044	14.9	3.91304	96.087	0	0	0	0	0	0	89.1304	6.52174	0.434783	37.5	0		0
49.8024	14.92	13.0252	86.9748	3.78151	3.36134	0	0.420168	0	0	70.1681	12.1849	3.36134	45.1613	1.13895		0
49.9005	14.94	55.7047	44.2953	13.8702	10.7383	0.894855	0.447427	1.78971	0	31.7673	10.7383	0.894855	70.5727	0.523903	0.393443	2.06319
50.0966	14.98	25.5	74.5	8.5	6	0	1.5	1	0	58.5	13.5	1.5	43.9776	0.27933		0
50.1946	15	21.673	78.327	8.74525	7.98479	0	0.380228	0.380228	0	59.6958	14.4487	3.42205	52.0947	0.362976		0
50.3908	15.04	28.8462	71.1538	7.21154	6.25	0	0	0.961538	0	60.0962	10.0962	0.961538	43.0137	1.88172		0
50.4888	15.06	21.3043	78.6957	3.47826	3.04348	0	0	0.434783	0	66.5217	10.4348	0.869565	45.4976	0.471698		0.236407
50.5869	15.08	25.6158	74.3842	3.94089	3.44828	0	0.492611	0	0	62.069	11.33	0.492611	52.3474	0		0
50.6849	15.1	8.86076	91.1392	2.53165	2.53165	0	0	0	0	83.5443	5.90717	1.68776	40.1515	3.64964		0
50.8075	15.125	15.0862	84.9138	4.31034	2.58621	0	0	1.72414	0	70.2586	11.6379	2.15517	43.1373	4		0
50.93	15.15	17.5	82.5	5	5	0	0	0	0	71.5	8.5	1.5	46.0916	0.268817		0
51.0526	15.175	43	57	7	4.5	0.5	1	1	0	42	12.5	2	63.7681	0.897666		0
51.1752	15.2	47.9339	52.0661	15.2893	13.2231	0.413223	1.23967	0.413223	0	38.4298	11.5702	0.826446	34.5946	0.537634		0
51.2732	15.22	46.0094	53.9906	15.0235	13.615	0	0.469484	0.938967	0	41.3146	11.7371	0.938967	40.6685	1.37363		0
51.3713	15.24	38.7543	61.2457	14.1869	12.4567	0	1.7301	0	0	46.3668	13.1488	1.38408	32.1596	1.16009		0.234192
51.4693	15.26	42.6471	57.3529	15.6863	13.2353	0.490196	0.980392	0.980392	0	46.0784	10.7843	0	47.1503	0.258398		0
51.5674	15.28	43.2558	56.7442	12.093	11.6279	0	0.465116	0	0	45.5814	9.76744	1.39535	34.0491	3.5503		0.30581
51.6655	15.3	28.2297	71.7703	8.61244	6.69856	0	0.478469	1.43541	0	57.4163	11.4833	1.91388	42.4242	1.89189		0
51.7635	15.32	29.064	70.936	10.3448	8.867	0	0.985222	0.492611	0	54.6798	12.8079	2.95567	55.2863	1.94384		0
51.8616	15.34	14.554	85.446	6.57277	4.69484	0	0.938967	0.938967	0	70.892	11.7371	2.34742	45.1031	0.767263		0
51.9596	15.36	15.7143	84.2857	3.33333	2.85714	0	0	0.47619	0	72.8571	9.04762	1.42857	51.6129	2.0316		0
52.0577	15.38	26.8293	73.1707	6.82927	5.36585	0	1.46341	0	0	60	11.2195	1.95122	57.2917	1.23457		0
52.1557	15.4	32.7434	67.2566	11.9469	10.6195	0	1.32743	0	0	54.8673	9.73451	2.21239	50.3297	0.655022		0
52.2538	15.42	38.2075	61.7925	16.5094	13.6792	0	0.471698	2.35849	0	45.7547	12.7358	2.35849	43.9153	3.57143		0
52.3518	15.44	25.6881	74.3119	11.4679	9.63303	0	0.917431	0.917431	0	58.7156	11.9266	3.21101	46.8293	0.243309		0.243309
52.4499	15.46	25	75	10.3774	8.96226	0	0.471698	0.943396	0	60.8491	11.7925	1.88679	56.9106	0.606061		0
52.5479	15.48	21.0762	78.9238	6.27803	5.38117	0	0	0.896861	0	66.3677	9.86547	2.24215	42.5258	0.512821		0
52.646	15.5	20.5761	79.4239	11.5226	11.1111	0	0.411523	0	0	67.9012	9.0535	2.46914	53.5373	0.380952		0
52.744	15.52	24.5098	75.4902	8.33333	6.37255	0.490196	0.490196	0.980392	0	60.7843	12.2549	1.47059	49.8771	9.15179		0
52.8421	15.54	41.791	58.209	14.4279	13.4328	0	0.995025	0	0	43.7811	10.9453	1.99005	51.0949	29.983		0.242718
52.9401	15.56	29.4372	70.5628	9.09091	6.49351	0	2.1645	0	0.4329	53.2468	12.1212	4.329	48.6667	0.662252		0.442478
53.0382	15.58	50.4902	49.5098	18.6275	15.1961	0.490196	2.45098	0.490196	0	37.7451	8.82353	1.96078	52.8868	3.77778		0
53.1363	15.6	48.3412	51.6588	17.5355	16.1137	0	0.947867	0.473934	0	40.7583	9.47867	0.947867	42.973	20.4301		0.537634
53.2343	15.62	49.2611	50.7389	19.2118	16.7488	0	2.46305	0	0	38.9163	9.85222	1.47783	41.1594	22.6457		0
53.3324	15.64	42	58	21	16.5	0	3	1.5	0	47.5	9	0.5	46.2366	16.7785		0.8
53.4304	15.66	49.2537	50.7463	26.8657	22.8856	0	2.48756	1.49254	0	40.2985	7.9602	1.99005	68.8854	1.67428		0
53.5285	15.68	56.8627	43.1373	23.5294	22.0588	0	0.980392	0	0.490196	33.3333	5.88235	2.94118	43.8017	0.547945		0.274725
53.6265	15.7	61.6071	38.3929	25	20.5357	1.33929	1.78571	1.33929	0	30.8036	4.91071	1.78571	43.2911	15.0538		0
53.7246	15.72	66.1871	33.8129	27.3381	25.8993	0	0	0.719424	0.719424	21.5827	8.63309	2.15827	40.5983	0.847458		0.425532
53.8226	15.74	71.0204	28.9796	30.2041	27.7551	0.816327	1.63265	0	0	22.8571	6.12245	0	26.8657	3.17919		0.297619
53.9207	15.76	70.7831	29.2169	29.5181	27.7108	1.20482	0.60241	0	0	17.4699	9.63855	1.20482	33.996	1.17878		0.198413
54.0187	15.78	62	38	15.5	13.5	0	1	1	0	24.5	12.5	0.5	32.4324	4.82315		0
54.1168	15.8	14.5	85.5	5	2.5	0	1.5	1	0	78.5	6	1	46.2366	2.6178		0
54.2148	15.82	12.5	87.5	1.5	1	0	0	0.5	0	78	8.5	1	58.7629	0		0
54.3129	15.84	10.628	89.372	3.38164	2.41546	0	0.966184	0	0	80.1932	7.72947	0.966184	55.8635	5.25253		0.212766
54.509	15.88	9.85222	90.1478	0.492611	0.492611	0	0	0	0	75.3695	12.8079	0.492611	38.8554	7.52089		0
54.6071	15.9	21.7822	78.2178	2.47525	1.9802	0	0.49505	0	0	64.8515	10.396	1.48515	55.8952	4.7817		0
54.7051	15.92	20.297	79.703	0.990099	0.990099	0	0	0	0	60.396	16.3366	1.9802	50.6112	3.99061		0
54.8032	15.94	37.5	62.5	9.5	8	0	0.5	1	0	52.5	8.5	1	75.9615	3.81503		0
54.9012	15.96	27.027	72.973	4.5045	3.15315	0	0.45045	0.900901	0	58.1081	11.2613	2.25225	76.1803	10.5566		0
54.9993	15.98	23.5	76.5	5.5	4.5	0	0.5	0.5	0	58	12	6	48.7179	21.0526		0
55.0973	16	16.0976	83.9024	3.41463	1.95122	0	0.97561	0.487805	0	61.9512	16.0976	5.36585	48.3627	3.87409		0
55.1954	16.02	12.5	87.5	3	1.5	0	1	0.5	0	73.5	12.5	1	50.1247	4.52381		0
55.4405	16.07	11.4833	88.5167	2.39234	0.956938	0	0.956938	0.478469	0	76.0766	10.0478	1.91388	61.7216	8.23529		0
55.5631	16.095	24.2574	75.7426	4.45545	3.46535	0	0	0.990099	0	64.3564	10.396	0.49505	54.4018	4.31965		0
55.6856	16.12	47.7876	52.2124	20.354	19.0265	0	0.884956	0.442478	0	40.708	7.9646	2.21239	38.7534	5.14139		0
55.7837	16.14	51.6908	48.3092	19.8068	18.3575	0	0	1.44928	0	33.3333	10.1449	4.34783	43.1319	8.08081		0
55.8818	16.16	44.4882	55.5118	16.5354	12.5984	0	1.9685	1.9685	0	44.4882	8.66142	2.3622	51.2476	4.05157		0
55.9798	16.18	42.5	57.5	9.5	8.5	0	1	0	0	47.5	8	0.5	36.1022	4.86322		0
56.0779	16.2	41.9492	58.0508	12.2881	10.5932	0	0.847458	0.847458	0	47.0339	7.20339	3.38983	49.3562	4.11523		0
56.1759	16.22	33.3333	66.6667	6.96517	4.97512	0	0.995025	0.995025	0	54.7264	10.4478	0.995025	53.3643	5.27473		0
56.274	16.24	15.1376	84.8624	5.50459	4.12844	0	0.917431	0.458716	0	68.3486	11.9266	3.21101	66.0964	18.6076		0
56.4701	16.28	12.1076	87.8924	3.13901	2.24215	0	0.44843	0.44843	0	73.0942	11.6592	2.69058	51.7316	7.41483		0
56.6662	16.32	14.554	85.446	4.22535	1.40845	0	1.40845	1.40845	0	70.4225	12.2066	1.87793	45.2442	7.38095		0
56.8623	16.36	7.79221	92.2078	1.7316	0.865801	0	0.4329	0.4329	0	66.6667	20.7792	2.1645	38.4	4.33673		0
57.0584	16.4	20.197	79.803	3.44828	1.97044	0	0.492611	0.985222	0	57.1429	19.2118	2.46305	67.3108	2.66458		0
57.1564	16.42	29.2079	70.7921	7.92079	7.42574	0	0	0.49505	0	57.4257	9.90099	3.46535	75.5744	10.2063		0
57.2545	16.44	26.3636	73.6364	5.90909	4.09091	0	0.909091	0.909091	0	52.2727	16.3636	4.09091	53.9749	16.4336		0
57.3526	16.46	21	79	2.5	2	0	0	0.5	0	52.5	24	2	45.0549	6.18557		0
57.4506	16.48	10.8491	89.1509	1.88679	1.41509	0	0.471698	0	0	74.0566	13.6792	1.41509	44.5026	7.28155		0
57.5487	16.5	12.6829	87.3171	2.92683	1.95122	0	0	0.97561	0	64.878	19.0244	3.41463	47.8372	7.52941		0
57.6467	16.52	17.2897	82.7103	4.20561	3.27103	0	0.934579	0	0	70.0935	11.215	0.934579	39.7183	4.05405		0
57.7448	16.54	29.0984	70.9016	6.55738	3.68852	0	1.22951	1.63934	0	55.7377	13.9344	1.22951	43.2558	3.37079		0
57.8428	16.56	32.9412	67.0588	10.1961	8.23529	0.392157	1.56863	0	0	43.5294	15.2941	7.84314	50.5814	1.52672		0
57.9409	16.58	15.0235	84.9765	4.22535	2.8169	0	1.40845	0	0	72.3005	10.3286	1.40845	72.7969	8.42105		0
58.0389	16.6	7.33945	92.6606	1.83486	0	0	0.458716	1.37615	0	81.6514	8.7156	2.29358	54.2977	25.9317		0
58.235	16.64	12.1495	87.8505	1.40187	0.46729	0	0	0.934579	0	78.972	7.94393	0	27.2109	3.75676		0.675676
58.4311	16.68	9.0535	90.9465	2.46914	0.411523	0	0.823045	1.23457	0	86.0082	4.93827	0	28.3186	2.40075		1.45349
58.6273	16.72	10.396	89.604	2.47525	0.49505	0	0.990099	0.990099	0	86.1386	2.47525	0.990099	33.7705	3.1746		0.651466
58.8234	16.76	8.6758	91.3242	2.73973	1.36986	0	0.913242	0.456621	0	85.3881	4.56621	1.36986	31.348	0.3125		0.931677
59.0195	16.8	9.30233	90.6977	2.7907	0.930233	0	1.39535	0.465116	0	82.3256	7.44186	0	36.9501	17.8313		0
59.2156	16.84	7.5	92.5	2	0.5	0	1.5	0	0	83.5	6	2.5	37.8882	7.47126		0
59.4117	16.88	10.2679	89.7321	0.892857	0.446429	0	0.446429	0	0	84.375	3.57143	1.33929	48.5057	3.76106		0
59.6078	16.92	17.7489	82.2511	0.4329	0	0	0.4329	0	0	72.2944	8.65801	1.2987	40.7692	0.510204		0
59.7058	16.94	15	85	1.5	1	0	0	0.5	0	74.5	10	0.5	37.3041	0.931677		0
59.8039	16.96	15.1751	84.8249	0.77821	0.77821	0	0	0	0	77.0428	7.7821	0	32.3684	0.78329		0
59.8774	16.975	13.3333	86.6667	3.11111	1.77778	0	0	1.33333	0	79.5556	5.33333	0.888889	36.4407	0.444444		0
59.9994	17	18	82	6.5	3	0	2	1.5	0	71.5	9	0.5	38.4615	0.306748		0
60.0863	17.02	28.1071	71.8929	5.54493	1.52964	0	0.191205	3.44168	0.382409	62.7151	8.79541	0.382409	66.7937	0.126823	1.12994	0.253325
60.259	17.06	6.66667	93.3333	0.952381	0.952381	0	0	0	0	85.7143	5.71429	1.90476	47.1033	4.10628		0.251256
60.4748	17.11	5.41872	94.5813	1.97044	0.985222	0	0.985222	0	0	87.1921	5.91133	0.985222	48.6076	2.70936		0.252525
60.6906	17.16	12.6697	87.3303	0	0	0	0	0	0	78.733	8.1448	0	41.9948	0.78125		0
60.8633	17.2	13.5266	86.4734	0.966184	0	0	0.483092	0.483092	0	76.3285	9.66184	0.483092	39.2962	0.292398		0
61.036	17.24	12.5	87.5	0.892857	0.892857	0	0	0	0	75.4464	11.6071	0.446429	49.8881	0.445434		0
61.2086	17.28	17.5214	82.4786	3.4188	2.5641	0	0.42735	0.42735	0	77.3504	3.84615	1.28205	34.4538	0.557103		0
61.3813	17.32	17.7033	82.2967	2.87081	1.43541	0.478469	0.478469	0.478469	0	70.8134	10.5263	0.956938	50.3563	0.707547		0
61.554	17.36	17.8744	82.1256	3.38164	2.89855	0	0.483092	0	0	72.4638	6.76329	2.41546	52.194	1.59091		0
61.7266	17.4	12.3853	87.6147	3.66972	1.37615	0	0.917431	1.37615	0	78.8991	5.9633	2.29358	38.0682	0.84507		0.283286
61.8993	17.44	18.3761	81.6239	4.70085	2.13675	0	1.7094	0.854701	0	70.5128	9.82906	1.28205	51.3514	1.43443		0
62.0719	17.48	15.3846	84.6154	1.80995	1.35747	0	0	0.452489	0	74.2081	9.50226	0.452489	38.2682	0.831025		0
62.2446	17.52	21.0046	78.9954	1.82648	1.36986	0	0.456621	0	0	70.7763	6.84932	1.36986	47.981	0.472813		0
62.4173	17.56	22.5962	77.4038	3.36538	1.92308	0	0.961538	0.480769	0	64.9038	10.5769	0.480769	44.2359	0.533333		0
62.5036	17.58	24.0741	75.9259	3.24074	0.925926	0	0	2.31481	0	62.963	11.1111	1.38889	50.1155	1.14155		0
62.5899	17.6	35.6436	64.3564	6.93069	3.9604	0.49505	1.48515	0.990099	0	52.4752	10.8911	0.990099	52.1327	0.471698		0
62.6763	17.62	27.1845	72.8155	5.33981	3.8835	0	1.45631	0	0	59.2233	12.6214	0.485437	0	0		0
62.7626	17.64	20.6897	79.3103	2.95567	0.985222	0	1.97044	0	0	72.9064	6.40394	0	41.8338	1.41243		0
62.9353	17.68	12	88	2	0.5	0	1	0.5	0	78	9.5	0	37.8882	0.5		0
63.1079	17.72	17.1171	82.8829	4.05405	0.45045	0	1.35135	2.25225	0	71.6216	9.00901	1.35135	42.9306	1.26904		0
63.2806	17.76	11.215	88.785	2.33645	1.40187	0	0	0.934579	0	78.972	8.41121	0.934579	47.2906	0.2457		0
63.4532	17.8	21.1268	78.8732	3.28638	0.938967	0	1.40845	0.938967	0	69.4836	7.51174	0.469484	44.0945	0.26178		0
63.6259	17.84	16.7364	83.2636	5.43933	1.25523	0	2.51046	1.67364	0	71.5481	9.62343	1.67364	49.5781	4.04858		0
63.7986	17.88	17.4129	82.5871	2.98507	0.995025	0	1.49254	0.497512	0	75.6219	5.97015	0.497512	33.6634	0		0
63.9712	17.92	17.561	82.439	3.90244	0.487805	0	1.46341	1.95122	0	68.2927	13.1707	0.487805	28.8194	0.346021		0.346021
64.1439	17.96	13.7931	86.2069	3.44828	0.492611	0	1.47783	1.47783	0	75.8621	8.867	0.985222	21.3178	0		0.3861
64.3165	18	20.4762	79.5238	5.2381	2.38095	0	1.42857	1.42857	0	72.381	5.71429	1.42857	26.0563	0.350877		1.0453
64.446	18.03	17.4757	82.5243	2.91262	0.970874	0	1.45631	0.485437	0	72.3301	7.76699	1.94175	31.1037	1.14989		0
64.6187	18.07	19.6532	80.3468	2.31214	1.7341	0	0.578035	0	0	67.052	10.4046	1.7341	23.1111	0		0
64.8345	18.12	17.7419	82.2581	3.62903	1.6129	0	0.806452	1.20968	0	69.7581	11.6935	0.806452	28.3237	0.288184		0
65.0072	18.16	17.8082	82.1918	5.93607	2.28311	0	2.28311	1.36986	0	68.4932	11.8721	0.913242	33.2317	0.303951		0.606061
65.1799	18.2	19.9052	80.0948	4.73934	1.89573	0	0.947867	1.89573	0	66.8246	11.3744	0.473934	27.9863	0.677966		0.340136
65.3525	18.24	21.4286	78.5714	2.85714	1.90476	0	0.47619	0.47619	0	60.9524	12.8571	3.80952	29.5302	0		0
65.5252	18.28	23.9024	76.0976	6.82927	1.46341	0	2.43902	2.92683	0	63.4146	10.2439	0.97561	31.8937	0		0
65.6978	18.32	22.7273	77.2727	2.84091	1.70455	0	0	1.13636	0	64.2045	10.2273	2.84091	29.0323	0.568182		0
65.8705	18.36	28.2297	71.7703	5.74163	2.39234	0	1.43541	1.43541	0.478469	63.1579	6.69856	1.43541	42.4242	0.274725		0
66.0432	18.4	29.1866	70.8134	7.17703	2.39234	0	4.30622	0.478469	0	61.244	5.74163	2.39234	36.858	0		0
66.2158	18.44	25.9259	74.0741	5.09259	1.85185	0	1.85185	1.38889	0	63.8889	9.25926	0.925926	41.6216	0.537634		0.537634
66.3885	18.48	25.463	74.537	5.09259	2.77778	0	1.85185	0.462963	0	63.8889	9.25926	0.925926	43.0079	0.78534		0.263158
66.5612	18.52	16.4179	83.5821	3.48259	1.99005	0	1.49254	0	0	72.1393	7.9602	1.99005	40.1786	0		0
66.7338	18.56	21.7391	78.2609	2.89855	1.44928	0	0.966184	0.483092	0	67.1498	8.69565	1.93237	31	0		0
66.9065	18.6	20.3883	79.6117	3.8835	1.94175	0	0.485437	1.45631	0	66.0194	8.25243	4.85437	48.5	0.497512		0
67.0791	18.64	16.0976	83.9024	4.87805	2.43902	0	1.46341	0.97561	0	74.1463	6.82927	1.95122	49.3827	0.4914		0
67.2518	18.68	19.6078	80.3922	3.43137	1.96078	0	1.47059	0	0	66.1765	10.7843	3.43137	41.3793	0		0
67.4245	18.72	30.6931	69.3069	4.9505	2.47525	0.49505	1.9802	0	0	63.3663	3.9604	1.48515	35.6688	0.31746		0
67.5971	18.76	34.1346	65.8654	4.32692	2.88462	0	0.961538	0.480769	0	59.6154	4.80769	1.44231	41.7367	0		0
67.7698	18.8	40.553	59.447	11.0599	7.8341	1.38249	0.921659	0.460829	0.460829	49.3088	8.75576	1.38249	43.1937	0		0
67.8561	18.82	29.0476	70.9524	7.61905	4.7619	0	1.90476	0.952381	0	54.2857	12.8571	3.80952	55.3191	0.212314		0
67.9424	18.84	35.8974	64.1026	8.54701	4.70085	0.42735	2.13675	1.28205	0	56.4103	5.98291	0.854701	47.5336	0		0
68.0288	18.86	39.9293	60.0707	5.65371	3.88693	0	1.41343	0.353357	0	51.5901	5.65371	2.4735	34.9425	0.229358		0
68.1151	18.88	44.6809	55.3191	12.3404	10.6383	0.425532	0.851064	0.425532	0	42.5532	9.3617	3.40426	41.9753	0.246305		0
68.2014	18.9	44.9761	55.0239	13.8756	10.0478	0.956938	2.39234	0.478469	0	36.8421	14.8325	2.39234	52.9279	0.224719		0
68.2878	18.92	50.2326	49.7674	11.1628	9.76744	0	1.39535	0	0	34.8837	11.1628	1.86047	52.8509	0.901798		0
68.3741	18.94	27.1255	72.8745	5.66802	4.45344	0	1.21457	0	0	57.4899	12.5506	2.02429	41.8824	0.700935		0
68.4604	18.96	20.8835	79.1165	1.20482	0.401606	0	0.401606	0	0.401606	67.8715	9.63855	1.20482	18.6275	0.649351		0
68.5899	18.99	17.5701	82.4299	2.24299	1.1215	0	0.747664	0.373832	0	74.0187	7.66355	0.560748	24.6479	0		0
68.6331	19	15.566	84.434	2.83019	1.41509	0	1.41509	0	0	73.5849	9.43396	0.471698	20.8955	0		0
68.8058	19.04	36.9085	63.0915	7.88644	5.36278	0	2.2082	0.315457	0	55.205	7.57098	0.315457	34.0956	0		0
68.9784	19.08	18.3844	81.6156	5.57103	2.50696	0	1.67131	1.39276	0	73.2591	8.07799	0.278552	14.7268	0		0
69.1511	19.12	16.4557	83.5443	4.11392	2.53165	0	1.58228	0	0	76.5823	6.32911	0.632911	25.4717	0		0
69.3237	19.16	23.7681	76.2319	3.47826	2.31884	0	1.15942	0	0	67.8261	8.4058	0	15.2334	0		0
69.4964	19.2	28.4848	71.5152	3.0303	1.51515	0	1.21212	0.30303	0	63.3333	7.87879	0.30303	21.6152	0		0
69.6691	19.24	18.123	81.877	2.91262	1.94175	0	0.647249	0.323625	0	72.1683	9.06149	0.647249	23.8916	0		0
69.8417	19.28	19.4175	80.5825	3.8835	2.26537	0	0.970874	0.647249	0	68.932	11.0032	0.647249	36.6803	0		0
70.0144	19.32	23.8245	76.1755	2.82132	0.940439	0	1.25392	0.31348	0.31348	69.5925	6.26959	0.31348	21.8137	0		0
70.1871	19.36	25.8675	74.1325	3.47003	1.57729	0	1.57729	0.315457	0	63.0915	9.77918	1.26183	37.1032	0.19802		0
70.3597	19.4	33.1269	66.8731	7.73994	5.57276	0	1.23839	0.928793	0	54.7988	10.8359	1.23839	24	0		0
70.5324	19.44	30.5296	69.4704	8.09969	5.29595	0	2.49221	0.311526	0	49.2212	17.757	2.49221	47.0297	0.818331		0
70.705	19.48	37.5758	62.4242	10	7.27273	0	1.51515	1.21212	0	52.7273	9.39394	0.30303	23.0769	0.232558		0
70.8777	19.52	21.6828	78.3172	4.20712	3.23625	0	0.970874	0	0	68.932	7.11974	2.26537	27.4648	0		0
71.0504	19.56	28.9474	71.0526	8.47953	6.14035	0	2.04678	0.292398	0	62.5731	7.60234	0.877193	23.3184	0		0
71.223	19.6	20.5212	79.4788	5.53746	2.9316	0	1.62866	0.977199	0	67.4267	11.7264	0.325733	42.9368	0.738007		0
71.3957	19.64	12.1795	87.8205	3.52564	0.961538	0	2.5641	0	0	74.6795	12.8205	0.320513	24.0876	0.242718		0
71.5683	19.68	23.3766	76.6234	5.19481	3.57143	0	1.2987	0.324675	0	64.2857	11.3636	0.974026	32.1586	0.438596		0
71.741	19.72	41.896	58.104	12.5382	9.78593	0.30581	2.14067	0.30581	0	45.5657	11.6208	0.917431	42.4296	0		0
71.8273	19.74	46.875	53.125	14.9306	12.1528	0	2.77778	0	0	47.9167	4.86111	0.347222	27.2727	0		0
71.9137	19.76	37.2611	62.7389	18.4713	14.9682	0	3.18471	0.318471	0	48.4076	13.6943	0.636943	35.124	1.62602		0
71.9999	19.78	62.3794	37.6206	25.4019	19.6141	0	4.50161	1.28617	0	27.3312	9.96785	0.321543	20.4604	0.508906		0
72.0811	19.8	46.6667	53.3333	23.9394	15.1515	0	8.18182	0.606061	0	38.4848	13.6364	1.21212	41.6961	2.91595		0
72.1622	19.82	29.1139	70.8861	4.74684	2.8481	0	1.89873	0	0	65.8228	4.43038	0.632911	5.38922	2.05279		0
72.2432	19.84	17.2524	82.7476	2.55591	0.958466	0	1.59744	0	0	62.9393	18.2109	1.59744	42.7788	0.182482		0
72.3243	19.86	35.9133	64.0867	5.88235	3.09598	0	2.16718	0.619195	0	52.322	11.4551	0.309598	6.37681	0		0
72.4054	19.88	72.1362	27.8638	43.9628	32.5077	0.619195	9.90712	0.928793	0	18.8854	8.35913	0.619195	25.4042	0.45977		0
72.4865	19.9	80.5825	19.4175	55.0162	45.9547	0	9.06149	0	0	13.5922	5.82524	0	9.38416	0		0
72.5676	19.92	68.7097	31.2903	50.9677	43.2258	0	7.09677	0.645161	0	18.0645	10.3226	2.90323	43.4307	0.182149		0
72.6486	19.94	81.7308	18.2692	48.7179	41.0256	0	6.73077	0.961538	0	12.5	5.76923	0	15.2174	0		0
72.7297	19.96	78.0645	21.9355	56.7742	49.0323	0	5.80645	1.6129	0.322581	13.2258	8.3871	0.322581	30.3371	0.224215		0
72.7905	19.975	84.9765	15.0235	53.5211	43.662	0	6.10329	3.75587	0	9.38967	5.16432	0.469484	19.6226	0.37594		0
72.8514	19.99	66.6667	33.3333	35.9223	21.0356	0	9.70874	5.17799	0	20.0647	10.0324	3.23625	41.5879	0.188679	0.188679	0
72.973	20.02	34.3653	65.6347	10.5263	6.19195	0	4.02477	0.309598	0	51.3932	13.3127	0.928793	16.7526	0		0
73.0541	20.04	26.2997	73.7003	4.58716	2.44648	0	1.83486	0.30581	0	58.7156	14.3731	0.611621	17.8392	0.250627		0
73.1351	20.06	29.5322	70.4678	4.09357	2.63158	0	0.877193	0.584795	0	59.6491	10.2339	0.584795	11.8557	1.27226		0
73.2162	20.08	26.875	73.125	7.8125	3.125	0	4.375	0.3125	0	55	16.5625	1.5625	21.5686	0.487805		0
73.3784	20.12	26.9113	73.0887	6.72783	4.89297	0	1.83486	0	0	63.9144	9.17431	0	21.2048	0.240385		0
73.5405	20.16	39.5639	60.4361	13.3956	9.03427	0.311526	3.42679	0.623053	0	43.6137	13.3956	3.42679	16.8394	1.27877		0
73.7027	20.2	36.7742	63.2258	16.7742	9.35484	0	6.45161	0.967742	0	47.4194	15.4839	0.322581	26.8868	3.19635		0
73.8649	20.24	35.9736	64.0264	18.1518	10.231	0	7.59076	0.330033	0	50.165	11.5512	2.31023	46.8421	2.5641		0
73.9459	20.26	52.1875	47.8125	28.125	21.5625	0	5.3125	1.25	0	38.4375	9.375	0	21.5686	0		0
74.027	20.28	51.2968	48.7032	24.4957	19.8847	0	4.32277	0.288184	0	36.3112	12.1037	0.288184	31.8271	0		0
74.1081	20.3	57.3668	42.6332	31.6614	25.3918	0	5.64263	0.626959	0	29.1536	11.5987	1.88088	40.9259	0.184843		0
74.1892	20.32	64.5455	35.4545	40.6061	33.6364	0.30303	6.06061	0.606061	0	20	11.8182	3.63636	46.2541	0.324675		0
74.2703	20.34	71.6049	28.3951	50.3086	43.2099	0	6.79012	0.308642	0	24.3827	4.01235	0	10	0		0
74.3514	20.36	62.0579	37.9421	40.836	34.4051	0	5.46624	0.96463	0	26.6881	10.2894	0.96463	30.1124	0		0
74.4324	20.38	66.1238	33.8762	39.4137	32.5733	0	5.53746	1.30293	0	16.6124	14.9837	2.28013	36.5702	0		0
74.5135	20.4	60.6349	39.3651	38.0952	30.7937	0	6.66667	0.634921	0	22.8571	13.3333	3.1746	34.6473	0		0
74.5946	20.42	64.4377	35.5623	38.9058	29.7872	0	7.90274	1.21581	0	31.003	3.95137	0.607903	12.0321	0		0
74.6757	20.44	61.5894	38.4106	37.7483	28.8079	0.331126	5.62914	2.98013	0	22.5166	15.894	0	30.4147	0.686499		0
74.7568	20.46	36.3636	63.6364	14.8485	11.5152	0	3.33333	0	0	53.0303	10.303	0.30303	11.0512	0		0
74.8378	20.48	35.1682	64.8318	11.6208	5.50459	0	4.89297	1.22324	0	51.9878	11.0092	1.83486	35.119	1.36986	0.395257	0
74.9189	20.5	35.6923	64.3077	13.2308	5.84615	0	6.46154	0.923077	0	57.5385	6.46154	0.307692	14.9215	0		0
75	20.52	38.1381	61.8619	13.2132	7.50751	0	5.10511	0.600601	0	43.2432	16.8168	1.8018	37.6404	0.373134		0
75.0811	20.54	17.4888	82.5112	17.4888	9.86547	0	7.17489	0.44843	0	73.0942	6.72646	2.69058	11.8577	0		0
75.1622	20.56	63.0178	36.9822	43.787	36.9822	0	5.6213	0.887574	0.295858	22.1893	11.8343	2.95858	45.0407	0.324149		0
75.2432	20.58	72.4026	27.5974	45.4545	40.5844	0	4.54545	0.324675	0	21.4286	6.16883	0	7.50751	0		0
75.3243	20.6	71.0191	28.9809	47.4522	38.8535	0.636943	5.41401	2.54777	0	20.0637	8.59873	0.318471	22.6601	0		0
75.4054	20.62	74.7191	25.2809	54.2135	50.8427	0	3.37079	0	0	21.0674	3.93258	0.280899	4.30108	0		0
75.4865	20.64	69.8361	30.1639	48.8525	46.2295	0.327869	1.31148	0.983607	0	23.6066	5.57377	0.983607	15.2778	1.0989		0
75.5676	20.66	74.1935	25.8065	54.0323	47.5806	0	5.10753	1.34409	0	22.3118	3.22581	0.268817	7	0.249377		0
75.6486	20.68	71.6923	28.3077	51.3846	42.7692	2.15385	3.69231	2.76923	0	19.3846	7.07692	1.84615	21.1165	0		0
75.7297	20.7	68.8103	31.1897	46.3023	38.9068	0	6.10932	1.28617	0	23.7942	6.75241	0.643087	6.88623	0		0
75.8108	20.72	58.5075	41.4925	40.2985	29.2537	0.298507	9.85075	0.895522	0	31.6418	8.0597	1.79104	18.6893	0.722892		0
75.8919	20.74	66.7647	33.2353	45.2941	40.8824	0	4.11765	0	0.294118	30.2941	2.94118	0	4.49438	0		0
75.973	20.76	72.6727	27.3273	48.048	43.2432	0.3003	3.003	1.5015	0	21.9219	3.9039	1.5015	14.1753	0		0
76.0541	20.78	69.6486	30.3514	52.0767	49.5208	0	2.55591	0	0	25.2396	4.47284	0.638978	14.7139	0.810811		0
76.1351	20.8	69.5238	30.4762	53.6508	50.1587	0	2.85714	0.634921	0	19.0476	9.20635	2.22222	22.4138	0.97561		0
76.2973	20.84	69.6793	30.3207	54.2274	50.4373	0	2.33236	1.45773	0	22.1574	7.87172	0.291545	20.7852	0.230415		0
76.4595	20.88	68.997	31.003	58.6626	48.6322	2.43161	3.03951	4.55927	0	18.541	10.3343	2.12766	18.1592	0		0
76.5405	20.9	75.1613	24.8387	65.4839	59.3548	0	5.16129	0.967742	0	19.6774	4.83871	0.322581	4.90798	0		0
76.6216	20.92	82.6347	17.3653	62.2754	53.8922	1.79641	4.79042	1.79641	0	13.4731	3.59281	0.299401	17.734	0		0
76.7027	20.94	73.065	26.935	56.0372	51.7028	0	3.40557	0.928793	0	21.6718	5.26316	0	5.27859	0		0
76.7838	20.96	65.798	34.202	50.8143	47.2313	0.325733	3.25733	0	0	23.4528	7.49186	3.25733	29.4253	0.457666		0
76.9054	20.99	71.3846	28.6154	58.1538	52.6154	2.46154	0.615385	2.46154	0	17.8462	9.53846	1.23077	24.594	0.691244		0
77.1081	21.04	69.2073	30.7927	58.5366	53.0488	0	3.65854	1.82927	0	20.122	9.7561	0.914634	30.9474	0.835073		0
77.2703	21.08	84.6875	15.3125	63.4375	57.1875	0.9375	4.375	0.9375	0	11.25	3.75	0.3125	21.1823	0.2457		0
77.4324	21.12	77.208	22.792	60.6838	58.4046	0.2849	1.7094	0.2849	0	12.5356	7.40741	2.849	28.0738	1.0142		0
77.5946	21.16	73.6264	26.3736	60.4396	56.5934	0.824176	2.1978	0.824176	0	18.6813	7.69231	0	23.5294	0.209644		0
77.7568	21.2	65.616	34.384	57.3066	50.7163	0.286533	3.4384	2.86533	0	19.7708	13.467	1.14613	26.0593	2.47934		0
77.9189	21.24	72.5989	27.4011	61.5819	54.5198	1.9774	3.10734	1.9774	0	20.0565	7.06215	0.282486	17.096	4.47427		0
78.0811	21.28	78.3172	21.6828	70.2265	66.6667	0	2.589	0.970874	0	13.9159	6.47249	1.2945	28.8018	2.0316		0
78.2432	21.32	79.2614	20.7386	70.7386	62.5	1.98864	1.98864	4.26136	0	13.6364	6.25	0.852273	25.8947	0.835073		0
78.4054	21.36	75	25	60.8553	53.9474	1.64474	3.28947	1.97368	0	21.7105	2.96053	0.328947	36.5344	2.83976		0
78.5676	21.4	73.6842	26.3158	43.9628	38.6997	0	2.16718	3.09598	0	16.0991	9.28793	0.928793	25.2315	0		0
78.7297	21.44	61.3003	38.6997	45.2012	39.0093	0	3.40557	2.78638	0	23.839	12.3839	2.47678	31.8565	1.65975		0
78.8919	21.48	74.0181	25.9819	50.1511	38.3686	0.60423	5.13595	6.0423	0	17.2205	7.25076	1.51057	18.0693	0		0
79.0541	21.52	66.6667	33.3333	47.5728	39.4822	0.970874	4.20712	2.91262	0	21.6828	9.38511	2.26537	33.1169	1.07066		0
79.2162	21.56	73.0408	26.9592	56.4263	50.7837	0	1.88088	3.76176	0	18.4953	7.83699	0.626959	25.4673	0		0
79.3784	21.6	67.9245	32.0755	58.805	55.6604	0	1.88679	1.25786	0	19.4969	9.74843	2.83019	27.5626	2.87611		0
79.5405	21.64	83.8806	16.1194	65.9701	56.7164	1.49254	3.58209	4.1791	0	12.2388	3.28358	0.597015	39.8564	13.3748		0
79.7027	21.68	71.4286	28.5714	59.8214	53.869	0.595238	2.67857	2.67857	0	17.2619	10.119	1.19048	58.773	3.09156		0
79.8649	21.72	73.2484	26.7516	64.3312	54.4586	1.59236	3.82166	4.4586	0	19.7452	6.6879	0.318471	29.5964	1.76211		0
80.027	21.76	69.4704	30.5296	61.3707	58.2555	0.311526	2.18069	0.623053	0	20.5607	7.78816	2.18069	22.4638	0.719424		0
80.1892	21.8	74.6082	25.3918	61.7555	57.0533	0.626959	3.1348	0.940439	0	20.6897	3.76176	0.940439	37.9377	0		0
80.3514	21.84	65.2866	34.7134	58.5987	54.1401	1.27389	0.636943	2.54777	0	24.2038	9.23567	1.27389	18.863	0.514139		0
80.5135	21.88	68.1818	31.8182	53.2468	47.7273	0	3.24675	1.94805	0.324675	26.6234	5.19481	0	33.4773	0.856531		0
80.6757	21.92	66.7638	33.2362	52.7697	48.105	0	2.62391	2.04082	0	21.2828	10.7872	1.16618	25.5965	2.12314		0
80.8378	21.96	57.7617	42.2383	37.9061	28.8809	0	5.41516	3.61011	0	26.7148	14.4404	1.08303	34.8235	6.38767		0
80.9595	21.99	28.2132	71.7868	10.0313	8.15047	0	1.5674	0.31348	0	64.8903	5.64263	1.25392	25.1174	1.61663		0
81.2843	22.04	41.3681	58.6319	15.9609	12.0521	0	2.28013	1.62866	0	50.1629	7.81759	0.651466	9.43953	9.35829		0
81.5686	22.08	66.568	33.432	56.213	51.4793	0.887574	3.5503	0.295858	0	23.9645	7.98817	1.47929	21.028	0.2331		0
81.8529	22.12	75.873	24.127	57.7778	53.3333	0	2.53968	1.90476	0	19.3651	4.12698	0.634921	18.6047	0.257732		0
82.1373	22.16	74.3034	25.6966	67.1827	60.3715	0.309598	4.33437	2.16718	0	16.0991	9.28793	0.309598	20.6388	0		0
82.4216	22.2	76.2058	23.7942	57.2347	52.4116	0.321543	1.60772	2.89389	0	17.3633	6.10932	0.321543	17.7249	0.263852		0
82.7059	22.24	71.4754	28.5246	46.2295	37.377	0.655738	3.27869	4.91803	0	15.7377	9.83607	2.95082	30.9955	2.85714		0
82.9902	22.28	35.5556	64.4444	12.381	7.30159	0	3.1746	1.90476	0	59.6825	4.12698	0.634921	10	1.40845		0
83.2745	22.32	29.9685	70.0315	11.041	7.88644	0.315457	1.57729	1.26183	0	62.776	5.99369	1.26183	26.1072	2.2779		0
83.5588	22.36	50.7837	49.2163	29.7806	27.2727	0	1.88088	0.626959	0	41.3793	6.58307	1.25392	6.17647	4.22535		0
83.8431	22.4	68.1529	31.8471	58.9172	52.8662	1.59236	3.82166	0.636943	0	21.3376	8.9172	1.59236	30.3769	1.52838		0
84.1275	22.44	77.7419	22.2581	64.8387	53.2258	0.322581	5.80645	5.48387	0	16.4516	5.80645	0	41.3989	6.8662		0
84.4118	22.48	62.7692	37.2308	51.3846	48	0.307692	2.46154	0.615385	0	24.3077	12	0.923077	30.2575	2.71399		0
84.6961	22.52	62.069	37.931	47.5862	40.6897	0.344828	1.72414	4.82759	0	28.9655	8.96552	0	42.3459	10.4982		0
84.9804	22.56	59.5611	40.4389	46.395	40.1254	0	5.32915	0.940439	0	25.3918	14.1066	0.940439	26.8349	1.58014		0
85.2647	22.6	81.0897	18.9103	71.4744	62.5	1.60256	4.80769	2.5641	0	12.5	6.41026	0	41.8994	4.61812		0
85.549	22.64	56.4815	43.5185	41.358	36.4198	0	4.01235	0.925926	0	31.4815	10.4938	1.54321	35.7143	3.81679		0
85.8333	22.68	76.0125	23.9875	65.7321	59.5016	0.623053	0.311526	5.29595	0	18.3801	5.60748	0	33.125	0.826446		0
86.1176	22.72	40.7514	59.2486	25.1445	20.2312	0	2.60116	2.31214	0	48.2659	7.51445	3.46821	33.2046	7.9929		0
86.402	22.76	11.215	88.785	4.98442	0.934579	0	0.623053	3.42679	0	81.6199	7.16511	0	23.389	0.7109		0
86.9706	22.84	11.9205	88.0795	1.3245	0.662252	0	0	0.662252	0	83.4437	4.63576	0	35.8811	0.422833		0
87.2549	22.88	4.58716	95.4128	1.22324	0.917431	0	0.30581	0	0	88.9908	6.11621	0.30581	32.1577	0.823045		0
87.5392	22.92	9.61538	90.3846	1.28205	0.641026	0	0	0.641026	0	84.9359	5.44872	0	20.8122	1.25313		0
87.8235	22.96	8.97436	91.0256	1.92308	0.961538	0	0.641026	0.320513	0	82.0513	7.37179	1.60256	39.5349	1.52672		0
88.0368	22.99	13.3333	86.6667	4.91228	2.10526	0	1.05263	1.75439	0	81.7544	4.91228	0	24.8021	0		0
88.3922	23.04	8.57143	91.4286	0.952381	0.31746	0	0.31746	0.31746	0	79.6825	10.4762	1.26984	37	0.199601		0
88.6765	23.08	73.4628	26.5372	59.2233	49.8382	1.61812	3.55987	4.20712	0	21.3592	5.17799	0	25.5422	0		0
88.9608	23.12	76.3231	23.6769	52.6462	47.9109	1.11421	3.06407	0.557103	0	20.0557	3.06407	0.557103	25.2083	0.414938		0
89.2451	23.16	67.8233	32.1767	54.5741	45.7413	1.57729	2.2082	5.04732	0	25.8675	6.30915	0	22.871	0		0
89.5294	23.2	9.06149	90.9385	1.94175	1.94175	0	0	0	0	78.6408	11.0032	1.2945	26.7773	0		0
89.8137	23.24	60.2985	39.7015	46.8657	40.8955	1.19403	2.98507	1.79104	0	34.0299	5.67164	0	20.4276	0.941176		0
90.098	23.28	69.5266	30.4734	49.4083	44.0828	0	2.95858	2.36686	0	20.4142	7.98817	2.07101	29.4363	4.2		0
90.3824	23.32	66.5615	33.4385	54.5741	50.1577	0	1.26183	3.15457	0	28.0757	5.36278	0	12.6722	0.547945		0
90.6667	23.36	56.2893	43.7107	44.6541	40.8805	0.314465	2.20126	1.25786	0	32.0755	8.1761	3.45912	35.3659	2.57426		0
90.951	23.4	71.7042	28.2958	60.7717	55.627	0	1.92926	3.21543	0	25.0804	3.21543	0	16.8449	0		0
91.2353	23.44	72.5806	27.4194	63.2258	56.4516	0	4.83871	1.93548	0	20	6.77419	0.645161	19.0601	1.54242		0
91.5196	23.48	69.5925	30.4075	50.4702	46.0815	0.31348	2.19436	1.88088	0	24.7649	4.70219	0.940439	23.8663	1.41176		0
91.8039	23.52	10	90	5.16129	4.19355	0	0.645161	0.322581	0	75.8065	12.5806	1.6129	38.247	0.790514		0
92.0882	23.56	8.88889	91.1111	1.26984	0.952381	0	0.31746	0	0	87.619	3.1746	0.31746	12.7424	0.550964		0
92.3725	23.6	14.6269	85.3731	0.895522	0.895522	0	0	0	0	78.209	6.26866	0.895522	31.4928	0		0
92.6569	23.64	23.125	76.875	9.375	8.125	0	0.9375	0.3125	0	72.5	4.0625	0.3125	10.8635	0.277778		0
92.9412	23.68	52.0767	47.9233	35.7827	30.9904	0	3.51438	1.27796	0	36.4217	8.30671	3.19489	28.211	0.456621		0
93.2255	23.72	70.3264	29.6736	51.9288	45.4006	0	5.93472	0.593472	0	27.003	2.67062	0	9.4086	0		0
93.5098	23.76	75.0779	24.9221	58.2555	52.9595	0	4.98442	0.311526	0	18.6916	5.29595	0.934579	21.8978	0.724638		0
93.7941	23.8	72.3684	27.6316	43.75	38.4868	0	4.60526	0.657895	0	23.0263	4.60526	0	39.6825	0		0
94.0784	23.84	64.4951	35.5049	56.3518	51.1401	0	3.90879	1.30293	0	23.4528	11.0749	0.977199	27.0784	0.707547		0
94.3627	23.88	78.7975	21.2025	55.0633	50.3165	0	3.16456	1.58228	0	14.557	6.32911	0.316456	20.802	0		0
94.6471	23.92	61.8893	38.1107	34.8534	28.6645	0	4.88599	1.30293	0	29.316	7.81759	0.977199	48.4034	0.501672		0
94.9314	23.96	58.3871	41.6129	31.2903	25.8065	0	3.87097	1.6129	0	28.7097	12.5806	0.322581	27.23	0.46729		0
95.1446	23.99	65.407	34.593	37.7907	31.3953	0	4.65116	1.74419	0	24.4186	9.59302	0.581395	21.9955	2.43363		0
95.4578	24.035	79.1798	20.8202	52.3659	47.0032	0	4.4164	0.946372	0	18.2965	1.57729	0.946372	3.64742	0.30303		0
95.6122	24.08	59.9379	40.0621	44.4099	41.9255	0	1.5528	0.931677	0	29.8137	9.93789	0.310559	16.1458	1.03093		0
95.7245	24.12	36.4706	63.5294	22.6471	21.1765	0	1.17647	0.294118	0	54.7059	7.94118	0.882353	13.7056	1.25313		0
95.8367	24.16	21.1538	78.8462	10.2564	8.97436	0	0.961538	0.320513	0	68.5897	7.69231	2.5641	36.1963	3.6802		0
95.949	24.2	39.1437	60.8563	22.0183	19.2661	0	2.14067	0.611621	0	52.5994	7.03364	1.22324	8.91365	1.37363		0
96.0612	24.24	33.9869	66.0131	17.6471	14.0523	0	2.94118	0.653595	0	55.5556	8.49673	1.96078	33.0416	4.9896		0
96.1735	24.28	21.1538	78.8462	5.76923	2.5641	0	1.92308	1.28205	0	62.8205	14.4231	1.60256	20	6.25		0
96.2857	24.32	43.5737	56.4263	28.8401	24.4514	0	2.50784	1.88088	0	43.5737	10.3448	2.50784	29.2683	1.74292		0
96.398	24.36	26.6026	73.3974	15.7051	13.7821	0	0.961538	0.961538	0	66.0256	7.05128	0.320513	15.4472	1.07239		0
96.5102	24.4	35.0453	64.9547	26.8882	22.3565	0	3.62538	0.906344	0	56.1934	7.25076	1.51057	17.4564	1.71569		0
96.6224	24.44	22.0065	77.9935	8.41424	6.14887	0	1.2945	0.970874	0	71.521	6.47249	0	15.3425	2.66667		0
96.7347	24.48	16.0772	83.9228	6.43087	6.43087	0	0	0	0	75.8842	6.43087	1.60772	34.1102	0.631579		0
96.8469	24.52	53.0488	46.9512	35.3659	30.7927	0	3.35366	1.21951	0	38.1098	8.23171	0.609756	31.3808	0.416667		0
96.9592	24.56	9.58466	90.4153	2.55591	1.91693	0	0.638978	0	0	82.4281	7.34824	0.638978	30.5987	1.09649		0
97.0714	24.6	68.7697	31.2303	49.8423	42.2713	0	5.67823	1.89274	0	21.4511	9.46372	0.315457	27.9545	0		0
97.1837	24.64	86.3492	13.6508	67.3016	60.6349	0.634921	5.07937	0.952381	0	9.52381	3.80952	0.31746	22.9829	2.85036		0
97.2959	24.68	87.8706	12.1294	78.4367	67.655	1.07817	7.27763	2.42588	0	9.16442	2.69542	0.269542	16.0633	0		0
97.4082	24.72	80.2548	19.7452	71.0191	65.2866	0	3.18471	2.54777	0	14.3312	4.14013	1.27389	16.2667	0		0
97.5204	24.76	80	20	69.589	60.5479	1.64384	3.56164	3.83562	0	15.6164	4.10959	0.273973	15.5093	0		0
97.6327	24.8	75.4153	24.5847	60.7973	53.1561	0.332226	5.31561	1.99336	0	16.9435	6.64452	0.996678	18.8679	0		0
97.7449	24.84	84.6626	15.3374	69.6319	61.3497	1.22699	4.29448	2.76074	0	11.0429	3.98773	0.306748	19.5062	0.4914		0
97.8571	24.88	79.9383	20.0617	71.6049	66.6667	0.308642	2.16049	2.46914	0	11.1111	7.40741	1.54321	16.2791	0.257732		0
97.9694	24.92	91.0663	8.93372	78.3862	68.5879	4.89914	4.89914	0	0	6.05187	1.72911	1.15274	17.381	0		0
98.0816	24.96	82.4675	17.5325	74.3506	67.2078	0.324675	3.8961	2.5974	0.324675	9.41558	5.51948	2.5974	20.6186	0.257069		0
98.1798	24.995	84.4776	15.5224	76.7164	68.9552	1.19403	5.37313	1.19403	0	11.9403	3.28358	0.298507	14.5408	0		0
98.3061	25.04	75.4601	24.5399	71.4724	61.0429	0.306748	5.82822	4.29448	0	15.3374	8.58896	0.613497	12.1294	0		0
98.4184	25.08	74.6835	25.3165	55.0633	48.7342	0.632911	4.43038	1.26582	0	20.2532	4.74684	0.316456	26.8519	0.689655		0
98.5306	25.12	69.0751	30.9249	57.8035	52.3121	0.289017	4.62428	0.578035	0	20.5202	8.3815	2.02312	23.7885	0.656455		0
98.6429	25.16	67.7043	32.2957	67.7043	56.8093	0.389105	9.33852	1.16732	0	25.6809	6.22568	0.389105	35.589	0.25		0
98.7551	25.2	73.7013	26.2987	53.2468	43.8312	1.94805	5.51948	1.62338	0.324675	19.4805	6.81818	0	27.5294	1.84758		0
98.8673	25.24	79.6407	20.3593	64.9701	58.982	0.299401	4.19162	1.1976	0.299401	14.9701	5.38922	0	25.7778	1.0989		0
98.9796	25.28	83.6991	16.3009	78.3699	72.7273	0.626959	3.76176	0.940439	0.31348	12.5392	2.50784	1.25392	11.3889	0.590488		0
99.0918	25.32	85.6707	14.3293	76.5244	70.7317	0.609756	3.96341	1.21951	0	10.061	3.65854	0.609756	22.4586	0.470588		0.235849
99.2041	25.36	85.1133	14.8867	81.5534	75.4045	0.647249	4.20712	1.2945	0	9.06149	5.82524	0	16.0326	0		0
99.3163	25.4	88.3117	11.6883	82.4675	78.8961	0	3.24675	0.324675	0	7.14286	4.22078	0.324675	6.94864	0		0
99.4286	25.44	85.7576	14.2424	82.1212	76.9697	0	4.24242	0.909091	0	8.48485	5.15152	0.606061	15.1671	0		0
99.5408	25.48	88.724	11.276	79.5252	72.7003	1.78042	3.56083	1.48368	0	8.60534	2.07715	0.593472	15.75	0		0
99.6531	25.52	84.9057	15.0943	78.9308	72.956	1.25786	3.77358	0.943396	0	8.1761	6.28931	0.628931	20.6983	0		0
99.7653	25.56	88.2166	11.7834	79.2994	70.0637	1.27389	6.36943	1.59236	0	7.64331	2.86624	1.27389	8.98551	0		0
99.8776	25.6	84.0764	15.9236	77.707	71.6561	0.955414	3.50318	1.59236	0	10.1911	4.77707	0.955414	11.2994	0		0
99.9898	25.64	83.2258	16.7742	71.9355	64.8387	1.29032	2.90323	2.90323	0	10.9677	5.80645	0	13.8889	0.277008		0
100.102	25.68	80	20	70.9677	62.5806	1.29032	3.87097	3.22581	0	10.6452	8.06452	1.29032	23.8329	0		0
100.214	25.72	79.257	20.743	72.7554	65.6347	0.619195	2.78638	3.71517	0	12.0743	8.35913	0.309598	12.938	0		0
100.327	25.76	76.9912	23.0088	70.5015	65.1917	0.294985	3.24484	1.76991	0	14.7493	7.37463	0.884956	15.0376	0.498753		0
100.439	25.8	76.3077	23.6923	66.4615	61.5385	0.307692	2.15385	2.46154	0	13.5385	9.53846	0.615385	20.5379	0		0
100.551	25.84	73.8562	26.1438	61.4379	52.6144	1.30719	4.57516	2.94118	0	13.3987	12.4183	0.326797	38.1818	0		0
100.663	25.88	72.4324	27.5676	56.2162	52.973	0	1.89189	1.35135	0	21.8919	5.67568	0	14.1531	0.461894		0
100.776	25.92	55.0296	44.9704	38.1657	32.2485	0	2.95858	2.95858	0	34.9112	8.28402	1.77515	22.2989	8.99582		0
100.888	25.96	71.4286	28.5714	55.4286	53.1429	0	2	0.285714	0	22.5714	5.71429	0.285714	5.66038	0.536193		0
100.986	25.995	49.8551	50.1449	30.1449	26.087	0	1.15942	2.89855	0	37.1014	10.4348	2.6087	30.8617	1.77165		0
101.093	26.04	39.557	60.443	21.2025	18.3544	0	2.8481	0	0	51.8987	8.5443	0	20.802	2.68293		0
101.187	26.08	36.0704	63.9296	22.5806	18.1818	0	3.81232	0.58651	0	52.4927	8.5044	2.93255	27.6008	2.68595		0
101.28	26.12	38.141	61.859	16.9872	11.859	0	4.16667	0.961538	0	57.6923	4.16667	0	11.8644	4.06504		0
101.373	26.16	40.4459	59.5541	21.0191	15.9236	0	3.18471	1.59236	0.318471	45.8599	9.87261	3.82166	35.2577	7.26577		0
101.467	26.2	46.4286	53.5714	30.5195	26.2987	0	2.5974	1.62338	0	42.5325	7.79221	3.24675	32.0088	2.15983		0
101.56	26.24	81.9079	18.0921	73.6842	65.7895	3.61842	2.63158	1.64474	0	9.53947	5.92105	2.63158	24.5658	0.493827		0
101.653	26.28	81.5789	18.4211	71.0526	63.4868	2.96053	2.63158	1.97368	0	10.8553	5.92105	1.64474	21.447	0.514139		0
101.747	26.32	79.3443	20.6557	67.8689	61.6393	0	3.93443	2.29508	0	11.8033	6.55738	2.29508	23.5589	0.992556		0
101.84	26.36	71.2375	28.7625	61.8729	58.194	0	3.01003	0.668896	0	24.7492	3.67893	0.334448	5.67823	0		0
101.933	26.4	37.3377	62.6623	26.2987	22.0779	0	3.57143	0.324675	0.324675	47.4026	11.3636	3.8961	24.878	4.65116		0
102.027	26.44	20.2492	79.7508	8.09969	6.23053	0	1.86916	0	0	74.1433	5.29595	0.311526	6.68605	0.289855		0
102.12	26.48	30	70	12.9032	9.35484	0	2.58065	0.645161	0.322581	59.3548	8.70968	1.93548	24.9395	8.83002		0
102.213	26.52	25	75	13.4615	10.2564	0	2.24359	0.961538	0	66.9872	7.69231	0.320513	12.8492	0		0
102.307	26.56	34.7692	65.2308	16.9231	13.8462	0	2.46154	0.615385	0	52.9231	8.61538	3.69231	32.7122	0.206612		0
102.4	26.6	36.039	63.961	19.4805	14.2857	0.324675	3.8961	0.974026	0	52.9221	10.7143	0.324675	14.4444	0.277008		0
102.493	26.64	33.3333	66.6667	18.7302	16.5079	0	1.5873	0.634921	0	56.8254	8.88889	0.952381	31.2227	0.650759		0
102.587	26.68	44.5783	55.4217	36.747	31.3253	0	3.01205	2.40964	0	43.0723	10.241	2.10843	26.8722	0.21978		0
102.68	26.72	62.1359	37.8641	56.3107	50.1618	0.647249	2.26537	3.23625	0	27.5081	8.41424	1.94175	22.75	2.20049		0
102.773	26.76	67.4699	32.5301	58.4337	53.3133	0	3.61446	1.50602	0	28.3133	3.61446	0.60241	8.79121	0.817439		0
102.867	26.8	69.2063	30.7937	54.6032	49.2063	0.31746	3.80952	1.26984	0	20.6349	8.88889	1.26984	22.9829	3.30969		0
102.96	26.84	76.4706	23.5294	63.1016	58.0214	0.534759	3.74332	0.802139	0	17.9144	5.61497	0	3.10881	0.515464		0
103.053	26.88	78.0952	21.9048	55.873	51.4286	0	4.12698	0.31746	0	13.0159	6.98413	1.90476	29.6875	0.444444		0
103.147	26.92	77.2436	22.7564	55.1282	48.7179	0.961538	4.48718	0.961538	0	13.4615	7.05128	2.24359	21.4106	0.75		0
103.24	26.96	81.7891	18.2109	57.508	51.7572	1.27796	3.51438	0.958466	0	11.8211	3.51438	2.8754	19.1214	1.52672		0
103.31	26.99	68.239	31.761	55.6604	49.0566	0.628931	4.71698	1.25786	0	26.7296	5.03145	0	3.92749	0		0
103.403	27.03	74.2671	25.7329	51.4658	47.8827	0.325733	2.9316	0.325733	0	14.0065	9.44625	2.28013	19.8433	5.4321		0
103.52	27.08	67.8808	32.1192	49.3377	45.6954	0	2.98013	0.662252	0	20.1987	10.596	1.3245	19.8939	10.0239		0
103.613	27.12	64.1026	35.8974	43.5897	41.3462	0	2.24359	0	0	25	9.9359	0.961538	41.791	13.4087		0.18622
103.707	27.16	78.1818	21.8182	60	55.1515	0	3.93939	0.909091	0	18.4848	3.33333	0	3.50877	0		0
103.8	27.2	72.5806	27.4194	55.8065	48.3871	1.93548	4.83871	0.645161	0	16.129	9.67742	1.6129	39.9225	3.18949		0.3861
103.893	27.24	73.5202	26.4798	61.3707	55.1402	0	4.98442	1.24611	0	20.8723	4.6729	0.934579	3.31325	0		0
103.987	27.28	76.1438	23.8562	61.4379	53.9216	2.94118	2.94118	1.63399	0	14.7059	7.84314	1.30719	21.3368	0.25641		0
104.08	27.32	73.7342	26.2658	54.7468	47.1519	2.21519	3.48101	1.89873	0	15.8228	7.91139	2.53165	22.549	0.487805		0
104.173	27.36	71.4734	28.5266	47.0219	37.931	3.1348	3.44828	2.50784	0	15.674	9.09091	3.76176	24.0476	1.86916		0
104.267	27.4	79.9342	20.0658	33.5526	23.6842	0.657895	8.55263	0.657895	0	7.89474	11.1842	0.986842	25.3071	4.00943		0
104.36	27.44	36.5031	63.4969	11.9632	4.60123	0.920245	5.52147	0.920245	0	47.8528	11.9632	3.68098	31.6562	1.03734		0
104.453	27.48	24.0688	75.9312	4.58453	2.5788	0	1.43266	0.573066	0	69.341	6.59026	0	15.2913	0.722892		0
104.547	27.52	25.0794	74.9206	6.34921	4.12698	0	1.5873	0.634921	0	69.5238	4.7619	0.634921	21.4464	0.496278		0
104.64	27.56	15.4088	84.5912	3.14465	1.25786	0	1.25786	0.628931	0	81.761	2.83019	0	8.35735	0.857143		0
104.733	27.6	25.2336	74.7664	5.60748	2.18069	0	3.11526	0.311526	0	67.6012	6.23053	0.934579	16.188	0		0
104.827	27.64	25.731	74.269	5.84795	1.75439	0	2.92398	1.16959	0	66.3743	7.30994	0.584795	19.5294	0.700935		0
104.92	27.68	21.1429	78.8571	4.57143	2	0	2.28571	0.285714	0	65.1429	13.7143	0	23.5808	0.217865		0
105.013	27.72	31.6265	68.3735	7.53012	3.31325	0	3.61446	0.60241	0	60.241	7.22892	0.903614	13.7662	0		0
105.107	27.76	30.8917	69.1083	8.59873	3.82166	0	4.14013	0.636943	0	57.3248	10.828	0.955414	22.8501	0.731707		0
105.2	27.8	31.1377	68.8623	11.0778	4.19162	0	5.08982	1.79641	0	52.6946	14.9701	1.1976	21.4118	0.234742		0
105.293	27.84	35.9873	64.0127	11.1465	3.82166	0	5.73248	1.59236	0	49.3631	13.6943	0.955414	23.2274	0.243902		0
105.387	27.88	66.877	33.123	37.8549	32.1767	0	4.10095	1.57729	0	23.9748	8.20189	0.946372	22.113	0.488998		0
105.48	27.92	86.8571	13.1429	52.8571	46.8571	2.57143	2.85714	0.571429	0	8.57143	3.71429	0.857143	15.0485	0		0
105.573	27.96	85.8491	14.1509	50.9434	48.1132	0.628931	1.57233	0.628931	0	9.74843	3.77358	0.628931	13.3515	0		0
105.632	27.985	83.2797	16.7203	48.8746	44.6945	1.92926	1.60772	0.643087	0	9.96785	4.18006	2.57235	25.5981	0.238663		0
105.76	28.04	83.8906	16.1094	49.5441	43.769	0.303951	5.47112	0	0	9.11854	6.68693	0.303951	13.4211	0.262467		0
105.853	28.08	86.4952	13.5048	54.3408	52.4116	0	1.92926	0	0	11.5756	1.60772	0.321543	8.79765	0.58309		0
105.947	28.12	71.0692	28.9308	42.1384	36.478	0.628931	4.40252	0	0.628931	19.8113	5.97484	3.14465	20.5	3.38164		0
106.04	28.16	80.6349	19.3651	50.1587	46.3492	0.634921	2.85714	0.31746	0	10.7937	7.93651	0.634921	17.3228	0.26178		0
106.133	28.2	66.6667	33.3333	29.8413	21.5873	0	6.66667	1.5873	0	18.0952	11.4286	3.80952	28.8939	1.55556		0
106.227	28.24	28.5276	71.4724	7.66871	5.21472	0	1.84049	0.613497	0	59.816	10.4294	1.22699	10.1928	0		0
106.32	28.28	22.0779	77.9221	6.81818	3.57143	0	2.92208	0	0.324675	65.5844	11.039	1.2987	15.6164	0.544959		0
106.413	28.32	27.6873	72.3127	5.86319	3.58306	0	2.28013	0	0	60.9121	10.4235	0.977199	6.40244	1.20482		0
106.507	28.36	79.8817	20.1183	45.2663	41.4201	1.77515	1.47929	0.591716	0	14.497	3.84615	1.77515	21.028	0.465116		0
106.6	28.4	84.1121	15.8879	54.2056	48.5981	0	5.29595	0.311526	0	9.65732	4.6729	1.55763	26.2069	0.684932		0
106.693	28.44	87.8594	12.1406	65.1757	59.1054	0	5.7508	0.319489	0	8.30671	3.51438	0.319489	7.12166	0		0
106.787	28.48	86.6667	13.3333	64.4444	55.2381	1.5873	6.34921	0.634921	0.634921	6.03175	6.98413	0.31746	10.7649	0		0
106.88	28.52	81.4935	18.5065	60.3896	54.5455	0.649351	3.8961	1.2987	0	7.79221	10.7143	0	9.41176	0		0
106.973	28.56	88.8889	11.1111	44.4444	37.4603	1.26984	3.80952	1.90476	0	4.7619	6.34921	0	18.6047	19.5426		0
107.067	28.6	87.963	12.037	50	43.5185	0.925926	4.01235	1.54321	0	5.24691	6.17284	0.617284	10.7438	0		0
107.16	28.64	87.3016	12.6984	47.9365	41.5873	1.26984	4.44444	0.634921	0	5.39683	5.39683	1.90476	11.2676	0		0
107.253	28.68	84.984	15.016	49.5208	43.77	0.638978	4.15335	0.958466	0	7.02875	7.34824	0.638978	3.98773	0.30581		0
107.347	28.72	80.3797	19.6203	46.519	39.557	0.316456	5.37975	1.26582	0	11.7089	6.96203	0.949367	15.0538	0.268097		0
107.44	28.76	88.961	11.039	56.8182	50.6494	0.324675	5.19481	0.649351	0	5.84416	4.87013	0.324675	9.41176	0		0
107.533	28.8	85.1964	14.8036	56.4955	47.7341	0.302115	5.74018	2.71903	0	6.34441	7.55287	0.906344	14.4703	0		0
107.627	28.84	91.1429	8.85714	67.1429	60.5714	0.857143	4.28571	1.14286	0.285714	4.57143	3.14286	1.14286	10.2564	0		0
107.72	28.88	87.5205	12.4795	69.7865	60.7553	1.97044	6.73235	0.328407	0	5.25452	5.25452	1.97044	8.42105	0		0
107.813	28.92	94.6875	5.3125	69.375	59.6875	0.625	9.0625	0	0	3.75	1.5625	0	3.9039	0		0
107.872	28.945	95.4545	4.54545	73.3333	62.4242	2.42424	7.27273	0.606061	0.606061	1.81818	1.51515	1.21212	15.8163	1.0101		0
107.977	28.99	93.3934	6.60661	67.2673	57.958	0.3003	9.00901	0	0	2.1021	3.6036	0.900901	5.66572	0		0
108.427	29.08	90.7937	9.20635	74.6032	69.8413	1.5873	1.5873	1.26984	0.31746	3.1746	5.39683	0.634921	13.9344	0		0
108.64	29.12	92.0886	7.91139	74.3671	68.6709	0	4.74684	0.632911	0.316456	4.11392	3.16456	0.632911	7.33138	0		0
108.853	29.16	89.8089	10.1911	61.1465	52.5478	1.59236	6.6879	0	0.318471	6.6879	2.86624	0.636943	14.2077	0		0
109.067	29.2	93.9103	6.08974	62.5	58.6538	0	3.52564	0	0.320513	2.5641	2.5641	0.961538	4.58716	0		0
109.28	29.24	89.8361	10.1639	58.0328	49.8361	0.983607	7.21311	0	0	5.90164	1.96721	2.29508	14.0845	0		0
109.493	29.28	91.2621	8.73786	61.8123	56.6343	0	4.85437	0.323625	0	3.55987	3.55987	1.61812	6.36364	0		0
109.707	29.32	87.7419	12.2581	62.2581	56.7742	2.25806	1.93548	0.967742	0.322581	4.51613	6.77419	0.967742	12.9213	0		0
109.92	29.36	92.7673	7.2327	76.4151	67.6101	0	4.08805	2.83019	1.88679	2.51572	4.40252	0.314465	7.01754	0		0
110.133	29.4	93.0233	6.97674	71.0963	62.1262	0	3.98671	2.99003	1.99336	3.65449	2.99003	0.332226	6.52174	0		0
110.347	29.44	92.1875	7.8125	56.25	48.125	0.3125	7.5	0.3125	0	3.4375	3.75	0.625	13.2791	0		0
110.56	29.48	94.1935	5.80645	60	54.5161	0.645161	4.51613	0.322581	0	1.29032	4.51613	0	6.62651	0		0
110.773	29.52	87.4598	12.5402	65.5949	56.2701	1.60772	4.18006	2.2508	1.28617	5.14469	5.46624	1.92926	11.6477	0		0
110.987	29.56	89.2308	10.7692	70.1538	61.2308	2.15385	3.38462	2.46154	0.923077	5.23077	3.38462	2.15385	1.81269	0.600601		0
111.2	29.6	90.5691	9.43089	79.5122	72.1951	1.62602	2.43902	1.62602	1.62602	4.22764	2.60163	2.60163	5.52995	0.610687		0
111.413	29.64	93.7294	6.27063	71.6172	63.6964	0.660066	4.62046	0.990099	1.65017	3.63036	1.9802	0.660066	8.73494	0		0
111.627	29.68	95.3846	4.61538	76	71.0769	2.76923	1.23077	0.923077	0	1.23077	3.38462	0	10.7143	0		0
111.84	29.72	92.4528	7.54717	70.4403	63.8365	0.628931	3.45912	0.943396	1.57233	3.45912	3.45912	0.628931	5.63798	0		0
112.053	29.76	94.822	5.17799	70.8738	64.7249	0.970874	2.26537	0.970874	1.94175	0.970874	3.8835	0.323625	10.1744	0		0
112.267	29.8	96.7638	3.23625	70.8738	62.4595	1.61812	3.23625	0.647249	2.91262	0.323625	2.26537	0.647249	6.07903	0		0
112.48	29.84	97.4882	2.51177	71.7425	64.3642	1.88383	1.72684	0.941915	2.82575	0	1.88383	0.627943	8.34532	0		0
112.693	29.88	95.1009	4.89914	76.9452	68.0115	3.7464	3.45821	0	1.72911	0.864553	2.30548	1.72911	7.21925	0		0
112.907	29.92	95.2456	4.75436	77.496	69.4136	2.2187	2.69414	0.633914	2.53566	1.26783	2.53566	0.950872	19.6178	0		0
113.12	29.96	94.6875	5.3125	69.0625	63.125	1.5625	1.875	0.3125	2.1875	2.1875	2.8125	0.3125	10.8635	0		0
113.28	29.99	94.8636	5.13644	79.1332	70.626	1.60514	1.76565	2.56822	2.56822	2.56822	2.56822	0	9.84081	0.2886		0
113.547	30.04	87.1795	12.8205	71.4744	59.6154	0.961538	2.24359	2.5641	6.08974	3.52564	8.65385	0.641026	21.8045	0		0
113.76	30.08	93.7888	6.21118	64.9068	58.6957	2.48447	3.10559	0.310559	0.310559	3.10559	3.10559	0	8.78187	0		0
113.973	30.12	92.7987	7.20131	69.8854	62.8478	0.981997	5.72831	0.327332	0	4.90998	1.63666	0.654664	5.27132	0		0
114.187	30.16	90.8795	9.12052	61.5635	56.6775	1.30293	2.60586	0.325733	0.651466	2.9316	4.88599	1.30293	11.5274	0		0
114.4	30.2	94.0252	5.97484	61.6352	55.9748	0.628931	3.45912	0.314465	1.25786	1.88679	3.77358	0.314465	9.65909	0		0
114.613	30.24	96.0725	3.92749	64.9547	56.4955	1.20846	4.53172	0.906344	1.81269	1.51057	2.1148	0.302115	12.4339	0		0
114.827	30.28	91.6149	8.38509	66.1491	59.0062	0.621118	3.72671	1.24224	1.5528	2.48447	4.65839	1.24224	12.5	0		0
115.04	30.32	90.9091	9.09091	64.2633	58.6207	0.626959	3.76176	1.25392	0	2.82132	5.01567	1.25392	11.1421	0		0
115.253	30.36	93.4132	6.58683	73.6527	60.479	3.89222	2.09581	4.19162	2.99401	2.09581	3.59281	0.898204	8.24176	1.08696		0
115.467	30.4	94.1003	5.89971	71.0914	56.0472	2.35988	2.0649	4.42478	6.19469	2.94985	1.76991	1.17994	15.0376	5.67376		0.25
115.68	30.44	93.6556	6.34441	70.3927	57.0997	2.41692	1.51057	4.22961	5.13595	1.81269	2.41692	2.1148	10.2981	7.0529		0
115.893	30.48	96.7532	3.24675	84.7403	71.1039	3.57143	1.62338	1.2987	7.14286	1.2987	1.62338	0.324675	7.22892	3.48837		0
116.107	30.52	94.051	5.94901	77.9037	63.1728	4.24929	1.983	4.81586	3.68272	1.13314	3.68272	1.13314	9.94898	6.66667		0
116.32	30.56	95.4248	4.57516	81.0458	63.7255	5.22876	1.96078	4.57516	5.55556	1.30719	1.63399	1.63399	12.5714	3.84615		0
116.533	30.6	95.3333	4.66667	78.8333	65	2.33333	4.16667	5.66667	1.66667	2	1.33333	1.33333	4.4586	0.31746		0
116.747	30.64	92.0245	7.97546	76.6871	59.5092	3.68098	3.37423	5.52147	4.60123	0.920245	5.21472	1.84049	11.6531	0		0
116.96	30.68	95.0617	4.93827	77.1605	64.5062	4.01235	2.16049	2.77778	3.7037	1.23457	3.08642	0.617284	10.4972	3.20856		0
117.173	30.72	94.4625	5.53746	79.8046	64.4951	3.25733	1.9544	2.9316	7.16612	1.62866	3.25733	0.651466	9.70588	9.09091		0
117.387	30.76	95.4693	4.53074	74.4337	53.3981	2.589	2.26537	11.6505	4.53074	0.970874	2.91262	0.647249	14.4044	2.16802		0
117.6	30.8	92.6984	7.30159	83.1746	72.0635	0.952381	1.5873	2.85714	5.71429	2.85714	3.1746	1.26984	8.43023	3.37079		0
117.813	30.84	92.9032	7.09677	77.4194	63.871	1.29032	1.6129	4.19355	6.45161	2.90323	3.87097	0.322581	12.9213	0.280112		0
118.027	30.88	96.8153	3.18471	78.3439	59.8726	3.82166	1.59236	6.36943	6.6879	0.636943	2.2293	0.318471	12.0448	0		0
118.24	30.92	94.7853	5.21472	78.8344	59.5092	1.84049	3.98773	6.74847	6.74847	2.76074	2.45399	0	9.69529	0		0.276243
118.453	30.96	95.8861	4.11392	77.2152	55.3797	3.16456	4.11392	6.96203	7.59494	1.89873	1.89873	0.316456	10.4816	0		0
118.613	30.99	96.7638	3.23625	80.2589	67.3139	2.91262	3.23625	2.26537	4.53074	1.2945	1.61812	0.323625	12.7119	1.11732		0
118.88	31.04	95.8466	4.15335	74.7604	63.5783	1.91693	3.83387	0.319489	5.11182	0.958466	2.55591	0.638978	18.7013	0		0
119.093	31.08	94.6203	5.37975	78.481	64.2405	3.79747	2.8481	4.74684	2.8481	1.58228	3.79747	0	12.9477	0		0
119.307	31.12	96.4052	3.59477	81.3725	63.3987	5.88235	3.92157	4.90196	3.26797	1.30719	1.63399	0.653595	14.7632	0		0
119.52	31.16	94.6032	5.39683	73.6508	57.4603	3.80952	2.53968	2.85714	6.98413	0.634921	3.49206	1.26984	9.48276	1.13636		0
119.733	31.2	94.6541	5.34591	80.5031	70.7547	2.51572	2.83019	1.88679	2.51572	1.57233	3.77358	0	8.88252	0		0
119.947	31.24	95.2522	4.74777	78.0415	64.3917	2.07715	3.26409	0.890208	7.4184	1.48368	2.67062	0.593472	9.4086	0		0
120.16	31.28	96.2963	3.7037	72.2222	57.4074	1.23457	4.93827	3.08642	5.55556	0.925926	2.16049	0.617284	10.4972	0		0
120.373	31.32	92.8571	7.14286	75.4658	59.6273	5.2795	4.65839	1.86335	4.03727	3.72671	2.79503	0.621118	18.6869	0.502513		0
120.587	31.36	93.3544	6.64557	73.4177	56.0127	5.6962	3.48101	5.6962	2.53165	1.58228	4.43038	0.632911	8.93372	0		0
120.8	31.4	96.6258	3.37423	73.9264	62.8834	5.82822	1.53374	0.306748	3.37423	0	2.45399	0.920245	10.929	0		0
121.013	31.44	97.8193	2.18069	87.2274	71.028	6.85358	3.42679	3.73832	2.18069	0.623053	1.24611	0.311526	14.1711	0		0
121.227	31.48	93.6416	6.35838	75.4335	56.9364	6.35838	3.17919	3.46821	5.49133	1.15607	4.33526	0.867052	14.9877	0		0
121.44	31.52	95.7861	4.21394	85.7374	71.3128	8.10373	1.13452	1.2966	3.88979	1.2966	2.26904	0.648298	17.4029	0.267023		0
121.653	31.56	95.3488	4.65116	79.0698	62.7907	7.55814	2.61628	3.19767	2.90698	0.290698	3.77907	0.581395	19.0588	0		0
121.867	31.6	93.8111	6.18893	82.0847	72.6384	3.25733	1.62866	3.58306	0.977199	0.651466	4.88599	0.651466	25.3041	2.14286		0
122.08	31.64	97.0779	2.92208	79.8701	68.1818	4.87013	3.24675	1.94805	1.62338	0.324675	1.94805	0.649351	13.2394	0		0
122.293	31.68	94.0984	5.90164	81.9672	68.1967	9.83607	2.95082	0.327869	0.655738	1.63934	2.62295	1.63934	19.0981	0		0
122.507	31.72	94.0984	5.90164	82.9508	68.8525	6.88525	3.27869	1.63934	2.29508	0.327869	3.93443	1.63934	14.8045	3.24324		0
122.72	31.76	96.0265	3.97351	87.0861	70.8609	10.2649	2.64901	2.64901	0.662252	1.3245	2.31788	0.331126	26.5207	0.242718		0
122.933	31.8	91.5361	8.46395	82.4451	68.0251	8.15047	1.5674	3.1348	1.5674	1.88088	5.01567	1.5674	23.3173	0.952381		0
123.147	31.84	91.9355	8.06452	80.6452	76.4516	1.93548	0.967742	0.967742	0.322581	2.90323	4.83871	0.322581	20.7161	2.25		0
123.36	31.88	89	11	54.6667	48.3333	0.666667	2.66667	2.33333	0.666667	3	7.66667	0.333333	46.5241	0.35524		0
123.573	31.92	90.1235	9.87654	78.0864	66.6667	6.48148	2.16049	1.54321	1.23457	0.925926	7.40741	1.54321	48.5714	0.630915		0
123.787	31.96	91.7197	8.28025	86.3057	69.7452	7.32484	2.2293	4.14013	2.86624	2.2293	5.73248	0.318471	28.3105	1.35135		0
123.92	31.985	93.8312	6.16883	80.1948	68.8312	3.24675	3.8961	1.2987	2.92208	0	5.19481	0.974026	10.7246	1.7094		0
124.16	32.04	92.4765	7.52351	79.3103	68.652	3.44828	3.44828	0.626959	3.1348	0.31348	4.38871	2.82132	7.53623	0.289017		0
124.32	32.08	96.4392	3.56083	81.3056	67.9525	6.52819	4.1543	1.18694	1.48368	0.296736	2.37389	0.890208	12.2396	2.04082		0
124.48	32.12	95.8861	4.11392	75.3165	62.0253	2.53165	5.06329	3.16456	2.53165	0.949367	2.53165	0.632911	9.45559	0.569801		0
124.64	32.16	96.8153	3.18471	79.2994	60.1911	4.4586	4.4586	4.4586	5.73248	0.318471	2.54777	0.318471	10.0287	0		0
124.8	32.2	94.8171	5.18293	75	59.4512	2.7439	2.13415	1.52439	9.14634	0.609756	2.43902	2.13415	10.8696	0		0
124.96	32.24	96.25	3.75	75.3125	57.8125	4.0625	4.0625	1.875	7.5	0.625	1.875	1.25	7.51445	1.14286		0
125.12	32.28	92.9936	7.00637	69.7452	52.8662	4.14013	4.14013	2.86624	5.73248	1.91083	4.4586	0.636943	11.5493	1.11421		0
125.28	32.32	94.9062	5.09383	82.3056	71.3137	4.55764	1.87668	2.14477	2.41287	0.536193	3.21716	1.34048	11.4014	0		0
125.44	32.36	93.2258	6.77419	69.0323	60.3226	2.25806	2.58065	1.29032	2.58065	1.29032	4.19355	1.29032	10.1449	0.289017		0
125.6	32.4	91.0891	8.91089	79.538	66.6667	3.9604	1.32013	0.660066	6.93069	2.64026	4.9505	1.32013	8.18182	0.302115	0.302115	0
125.76	32.44	95.3947	4.60526	80.5921	64.1447	9.21053	2.63158	2.30263	2.30263	1.97368	2.30263	0.328947	11.1111	0.869565		0
125.92	32.48	91.2621	8.73786	76.0518	65.0485	7.76699	1.2945	0.647249	1.2945	0.647249	6.14887	1.94175	16.0326	5.15464		0
126.08	32.52	88.3117	11.6883	85.0649	72.7273	11.039	0.649351	0.649351	0	0.649351	9.09091	1.94805	12.2507	5.89812		0
126.24	32.56	85.7605	14.2395	74.7573	62.4595	7.44337	3.23625	0.323625	1.2945	1.94175	11.0032	1.2945	12.7119	2.74725		0
126.4	32.6	86.7742	13.2258	73.5484	62.2581	5.80645	2.25806	1.29032	1.93548	0.645161	10	2.58065	14.1274	0		0
126.56	32.64	83.8006	16.1994	72.5857	59.8131	7.78816	1.86916	1.55763	1.55763	0.623053	11.215	4.36137	17.268	4.6683		0
126.72	32.68	87.1875	12.8125	74.375	60.3125	9.375	1.875	1.25	1.5625	1.25	8.125	3.4375	15.1194	5.03778		0
126.88	32.72	88.3871	11.6129	73.2258	56.7742	8.3871	5.80645	0.645161	1.6129	1.29032	7.74194	2.58065	16.2162	4.63918		0
126.942	32.7355	84.7134	15.2866	74.2038	56.3694	8.59873	2.86624	5.73248	0.636943	2.2293	9.55414	1.27389	24.3373	21.9925	2.58216	0.954654
127.04	32.76	86.2573	13.7427	76.6082	55.2632	14.3275	4.09357	2.33918	0.584795	1.46199	9.64912	2.63158	22.6244	5.15021		0
127.096	32.774	87.8505	12.1495	79.4393	66.6667	6.54206	3.42679	2.18069	0.623053	1.24611	5.919	1.24611	13.2432	3.64583	1.06952	0.537634
127.2	32.8	84.953	15.047	77.4295	55.7994	12.2257	2.19436	3.44828	3.76176	1.25392	10.9718	2.82132	19.2405	7.71028		0
127.22	32.805	80.5825	19.4175	76.699	65.6958	5.17799	2.26537	2.91262	0.647249	1.94175	11.6505	1.2945	23.8916	5.80046		0.97561
127.364	32.8409	88.9415	11.0585	80.4107	64.455	10.4265	2.05371	2.8436	0.631912	0.789889	6.47709	2.36967	14.9194	2.2339		0
127.52	32.88	82.1086	17.8914	71.885	54.3131	10.2236	3.19489	3.83387	0.319489	2.23642	13.4185	2.23642	27.2093	1.46891		0
127.579	32.8947	86.3333	13.6667	82	70	7	1.33333	3.33333	0.333333	2	7	1.66667	12.5364	2.2792		0.290698
127.68	32.92	82.1429	17.8571	74.2347	61.2245	9.69388	0.510204	2.29592	0.510204	1.27551	13.2653	3.31633	25.8979	2.57827	0	0
127.816	32.9539	81.8182	18.1818	75.4209	63.6364	4.7138	1.6835	5.38721	0	3.0303	10.101	2.0202	31.7241	9.375	0	0.684932
128.044	33.0109	72.8155	27.1845	64.4013	49.8382	4.20712	3.23625	6.79612	0	4.20712	15.8576	3.23625	42.9889	9.96678	0	0.550459
128.276	33.0689	65.7143	34.2857	56.5714	40	1.14286	3.42857	11.7143	0.285714	7.71429	21.7143	1.71429	33.2061	2.23881	0	0.94518
128.484	33.1209	63.4921	36.5079	46.6667	33.3333	0.952381	5.71429	6.66667	0	16.5079	17.1429	1.90476	18.3938	1.27877	0	0.258398
128.664	33.1659	60.597	39.403	47.1642	34.6269	0.597015	6.56716	5.37313	0	11.0448	20	5.37313	21.1765	1.16279	3.18907	0.234742
128.844	33.2109	28.7938	71.2062	21.4008	14.3969	0	4.66926	2.33463	0	61.4786	7.7821	0.389105	16.8285	0.961538	0	0.961538
129.028	33.2569	16.8675	83.1325	12.0482	9.23695	0	2.00803	0.803213	0	70.2811	10.8434	1.20482	15.5932	1.33779	0	0.337838
129.232	33.3079	19.7425	80.2575	15.8798	11.1588	0.429185	1.71674	2.57511	0	69.0987	8.15451	1.28755	18.8153	1.03448	0	0
129.388	33.3469	19.4215	80.5785	14.4628	9.91736	0	3.30579	1.23967	0	64.0496	11.9835	2.06612	19.8675	1.30719	0	1.62866
129.559	33.3897	13.5385	86.4615	7.69231	4.30769	0	1.53846	1.84615	0	73.2308	10.4615	1.53846	12.8686	0.26738	0	1.06101
129.74	33.435	11.8881	88.1119	7.69231	5.24476	0	1.74825	0.699301	0	70.6294	13.6364	2.7972	10.625	0.621118	0	0
129.922	33.4804	13.5542	86.4458	9.63855	6.0241	0	2.40964	1.20482	0	68.3735	12.6506	3.61446	21.8824	0.301205	0.700935	0
130.089	33.5332	10.4545	89.5455	6.36364	5	0	0.909091	0.454545	0	76.3636	7.27273	5.45455	26.6667	0	0	0
130.232	33.587	10.2639	89.7361	6.45161	4.69208	0	1.17302	0.58651	0	77.7126	5.57185	5.27859	18.4211	0	0	0
130.375	33.6408	11.0063	88.9937	7.54717	6.28931	0	0.628931	0.628931	0	82.7044	4.08805	1.25786	15.873	0.526316	0	0.263852
130.519	33.6946	7.08661	92.9134	4.72441	2.3622	0	0.787402	1.5748	0	84.252	5.51181	2.3622	20.3762	0.931677	0	0
130.662	33.7484	10.4839	89.5161	7.25806	5.24194	0	1.20968	0.806452	0	81.4516	4.43548	2.41935	17.608	0.660066	0	0.331126
130.806	33.8022	7.94979	92.0502	5.02092	2.09205	0	1.67364	1.25523	0	85.3556	6.27615	0.41841	18.7075	1.34228	0	0.338983
130.953	33.8572	10.0386	89.9614	5.79151	3.4749	0	0.772201	1.5444	0	84.556	5.01931	0	19.3146	1.31203	0	1.23077
131.091	33.9091	11.3139	88.6861	7.66423	4.0146	0	2.55474	1.09489	0	82.4818	5.10949	0.364964	22.3796	1.12045	0	2.75482
131.236	33.9634	14.5963	85.4037	9.00621	5.59006	0	2.17391	1.24224	0	76.7081	7.14286	0.310559	17.0103	3	13.0045	4.6683
131.413	34.03	11.2179	88.7821	7.69231	5.12821	0	0.961538	1.60256	0	80.7692	5.44872	1.28205	26.0664	5.38117	1.17096	2.08817
131.52	34.07	16.3636	83.6364	11.3636	6.36364	0	2.72727	2.27273	0	73.6364	6.81818	1.81818	33.3333	0.900901	0	0
131.619	34.107	20.8	79.2	15.6	12.8	0	1.6	1.2	0	64	12.4	2	20.8861	1.55763	0	0
131.699	34.137	14.0187	85.9813	9.34579	7.78816	0	1.24611	0.311526	0	76.324	6.23053	0.311526	18.1122	3.44828	0	0.254453
131.77	34.1637	7.04846	92.9515	3.0837	1.76211	0	0.881057	0.440529	0	85.4626	6.1674	0.440529	24.3333	9.63855	0	0
131.874	34.2029	12.0192	87.9808	7.69231	6.25	0	1.44231	0	0	77.4038	9.13462	1.44231	38.4615	20.6573	0	0
131.938	34.2269	14.5631	85.4369	6.79612	3.39806	0	1.94175	1.45631	0	75.2427	7.76699	1.45631	50.3614	41.958	0	0
132.018	34.2569	12.1212	87.8788	6.49351	3.4632	0	2.1645	0.865801	0	76.1905	9.52381	1.7316	42.25	31.9728	0	0.497512
132.098	34.2869	6.46766	93.5323	2.48756	1.49254	0	0.497512	0.497512	0	86.0697	6.96517	0	42.8977	41.7219	0	0.283286
132.178	34.3169	8.82353	91.1765	4.90196	1.47059	0	1.96078	1.47059	0	78.4314	7.84314	2.45098	29.6552	14.956	0	0
132.258	34.3469	7.00935	92.9907	2.33645	0.46729	0	1.40187	0.46729	0	83.6449	3.27103	4.20561	26.7123	12.0482	0	0
132.338	34.3769	7.90698	92.093	1.39535	0.465116	0	0	0.930233	0	80	8.37209	2.32558	30.1948	14.4444	0	0
132.418	34.4069	8.77193	91.2281	2.63158	1.31579	0	0.438596	0.877193	0	79.8246	8.33333	1.75439	40.625	2.04082	0	0.25974
132.498	34.4369	8.97436	91.0256	2.13675	1.28205	0	0.854701	0	0	83.3333	6.41026	0	34.2697	6.0686	0	0
132.578	34.4669	8.09524	91.9048	2.38095	0.47619	0	0.952381	0.952381	0	78.5714	11.4286	0.47619	41.0112	4.04313	0	0.280112
132.664	34.4989	7.69231	92.3077	4.0724	1.80995	0	0.904977	1.35747	0	80.0905	9.95475	1.80995	52.1645	2.53165	0	0
132.766	34.5371	7.9602	92.0398	1.49254	0.497512	0	0.995025	0	0	79.1045	9.45274	1.99005	33.4437	18.3784	0	0
132.867	34.5752	19.7115	80.2885	3.36538	0.480769	0	2.40385	0.480769	0	65.3846	13.4615	0.961538	44.2359	4.60358	0	0
132.969	34.6133	21.7021	78.2979	3.40426	0.851064	0	2.12766	0.425532	0	64.6809	12.3404	0.425532	35.9673	0.810811	0	0
133.071	34.6515	25.8772	74.1228	7.89474	0.877193	0	4.82456	2.19298	0	54.8246	17.5439	0.438596	44.2543	0.968523	0	0
133.172	34.6896	21.1268	78.8732	6.10329	1.40845	0	3.75587	0.938967	0	64.3192	13.615	0.938967	44.6753	2.03562	0	0
133.274	34.7277	24.2424	75.7576	3.8961	1.7316	0	0.865801	1.2987	0	61.4719	11.6883	1.2987	69.3634	12.6304	0	0
133.376	34.7658	27.5362	72.4638	2.89855	0.966184	0	1.44928	0.483092	0	53.1401	13.0435	5.31401	57.0539	14.3872	0	0.207039
133.474	34.8027	21.3333	78.6667	6.22222	3.11111	0	2.66667	0.444444	0	64.4444	10.6667	3.11111	54.1752	0	0	0.607287
133.576	34.8409	6.6879	93.3121	1.59236	0	0	1.59236	0	0	84.7134	6.6879	1.59236	41.527	2.54083	0	0
134.004	35	6.70927	93.2907	3.83387	0.638978	0	2.23642	0.958466	0	81.7891	8.94569	1.91693	65.867	2.55048	5.2686	0.217628
134.32	35.04	7.90698	92.093	2.7907	0.930233	0	0.930233	0.930233	0	88.3721	2.32558	0	45.1531	1.50754	0	0
134.64	35.08	5.44872	94.5513	2.88462	1.92308	0	0.320513	0.641026	0	87.5	5.12821	0.641026	16.3539	0	0	0
134.96	35.12	6.89655	93.1034	4.4335	1.47783	0	2.46305	0.492611	0	85.2217	6.40394	0.985222	31.1864	0.673401	0	1.33779
135.28	35.16	5.4878	94.5122	4.57317	1.82927	0	2.13415	0.609756	0	85.9756	6.40244	0.609756	19.6078	0.244499	0	0.487805
135.6	35.2	11.6883	88.3117	5.19481	1.7316	0	2.5974	0.865801	0	78.355	9.09091	0.4329	42.6799	0.982801	0	0.493827
135.92	35.24	8.5	91.5	4	2.5	0	1	0.5	0	82.5	8	1	31.0345	0.343643	0	0
136.24	35.28	6.73077	93.2692	2.88462	0.961538	0	1.44231	0.480769	0	87.0192	5.76923	0.480769	41.7367	1.10803	0	1.38122
136.56	35.32	7.63636	92.3636	2.54545	0.727273	0	1.45455	0.363636	0	76.7273	11.2727	2.18182	27.0557	0.527704	0.527704	0.26455
136.88	35.36	5.01567	94.9843	2.50784	0.626959	0	0.940439	0.940439	0	85.8934	6.58307	0.626959	23.8663	0.238095	0	0.945626
137.2	35.4	9.0604	90.9396	5.03356	2.34899	0	2.01342	0.671141	0	81.5436	6.37584	1.00671	22.9974	0	0	0.514139
137.52	35.44	7.58294	92.4171	2.8436	1.89573	0	0.473934	0.473934	0	81.5166	8.05687	2.8436	31.2704	2.2293	0	0.967742
137.84	35.48	6.91824	93.0818	5.03145	1.88679	0	1.57233	1.57233	0	84.9057	6.60377	0.314465	19.697	1	0.502513	1
138.16	35.52	4.78469	95.2153	2.39234	0.478469	0	0.956938	0.956938	0	79.4258	14.8325	0.478469	36.858	0.301205	0	0
138.48	35.56	13.7615	86.2385	4.12844	2.29358	0	0.917431	0.917431	0	53.211	28.4404	2.75229	38.4181	0.561798	0	0
138.8	35.6	17.4757	82.5243	14.5631	7.28155	0	2.91262	4.36893	0	63.5922	17.4757	1.45631	79.4821	0.297915	0	0
139.12	35.64	11.5	88.5	8	2.5	0	2.5	3	0	77	9	1	60.0798	0	0	0
139.44	35.68	2.5	97.5	2.08333	0.833333	0	0.416667	0.833333	0	89.1667	7.5	0.416667	15.7895	0	0	0.34965
139.76	35.72	4.03727	95.9627	1.86335	0.310559	0	0.931677	0.621118	0	89.1304	5.2795	0.310559	15.0396	0	0	0.524934
140.08	35.76	5.26316	94.7368	3.28947	1.97368	0	0.986842	0.328947	0	89.4737	3.94737	0.328947	16.9399	0.27248	0	1.34771
140.4	35.8	5.16129	94.8387	2.90323	1.93548	0	0.322581	0.645161	0	88.0645	4.51613	0.967742	19.2708	0	0	1.28535
140.72	35.84	5.36278	94.6372	2.2082	0.315457	0	1.57729	0.315457	0	88.6435	5.67823	0	32.6964	0.632911	0	1.05042
141.04	35.88	4.11985	95.8801	2.24719	1.1236	0	0.749064	0.374532	0	87.6404	5.99251	1.1236	35.9712	0.950119	0	0.239234
141.36	35.92	7.35294	92.6471	2.94118	0.490196	0	0.980392	1.47059	0	80.8824	10.2941	1.47059	45.6	0.530504	0	0
141.68	35.96	25.3731	74.6269	15.9204	5.47264	0	7.9602	2.48756	0	52.7363	18.9055	1.99005	91.3882	0.765306	0	0
142	36	17.1206	82.8794	6.61479	1.94553	0	1.94553	2.72374	0	62.6459	15.9533	2.72374	69.871	6.87773	15.8777	0.929152
142.32	36.04	3.93701	96.063	0.787402	0.393701	0	0.393701	0	0	87.4016	7.87402	0.393701	23.494	1.48368	0.598802	0
142.64	36.08	3.86266	96.1373	0.858369	0	0	0.858369	0	0	92.7039	3.00429	0	28.3077	0.914634	0	0
142.96	36.12	2.99625	97.0037	1.87266	1.1236	0	0.749064	0	0	83.5206	11.236	0.374532	25.2101	1.92308	0	0.27933
143.28	36.16	4.97512	95.0249	2.48756	0.995025	0	1.49254	0	0	85.0746	8.95522	0	45.5285	1.3369	0	0.806452
143.6	36.2	5.82524	94.1748	2.42718	1.45631	0	0.970874	0	0	76.2136	15.534	0.970874	60.8365	2.41187	0	0
143.92	36.24	6.57895	93.4211	1.75439	0.438596	0	1.31579	0	0	86.8421	4.82456	1.31579	34.8571	0.568182	0	0
144.24	36.28	2.31481	97.6852	0.462963	0	0	0.462963	0	0	81.4815	13.8889	2.31481	38.6364	5.12129	0	0
144.56	36.32	3.96476	96.0352	1.32159	0.881057	0	0	0.440529	0	88.9868	7.04846	0	24.3333	0.662252	0	0
144.88	36.36	2.1097	97.8903	0.421941	0	0	0.421941	0	0	85.654	11.3924	0.843882	36.9681	2.59067	0	0
145.2	36.4	4.01235	95.9877	0.925926	0.617284	0	0.308642	0	0	86.4198	7.40741	0.308642	22.3022	1.65094	0	0
145.52	36.44	4.71698	95.283	0.471698	0	0	0	0.471698	0	86.3208	8.49057	0	48.1663	2.15311	0	0
145.84	36.48	5.42986	94.5701	0.452489	0	0	0.452489	0	0	88.2353	4.0724	0.904977	42.7461	2.52525	0	0
146.16	36.52	6.13208	93.8679	3.30189	0.943396	0	0.943396	1.41509	0	78.7736	13.6792	1.41509	63.6986	6.26003	0	0
146.48	36.56	9.66387	90.3361	4.62185	1.68067	0	2.52101	0.420168	0	81.9328	4.62185	2.10084	56.8058	9.96732	0	0
146.8	36.6	4.47761	95.5224	2.98507	0.497512	0	2.48756	0	0	81.0945	11.4428	1.99005	75.8123	9.77199	0	0
147.28	36.66	17.7489	82.2511	6.92641	2.5974	0	2.5974	0.865801	0.865801	74.4589	5.19481	0	25.7235	4.89297	0	8.25959
147.44	36.68	6.28272	93.7173	3.66492	1.04712	0	1.57068	1.04712	0	85.0785	7.59162	0	11.7783	0.72155	0.230415	0.230415
147.76	36.72	17.1821	82.8179	3.43643	2.4055	0	1.03093	0	0	76.9759	5.84192	0	25.3846	0.343643	0	0
148.08	36.76	8.58896	91.411	5.52147	2.45399	0	1.53374	1.53374	0	74.2331	14.7239	0.920245	21.6346	0	0	0.239808
148.4	36.8	5.51471	94.4853	2.20588	0.735294	0	0.367647	1.10294	0	83.8235	8.82353	0.735294	22.063	0	0	1.13314
148.72	36.84	5.53633	94.4637	2.07612	1.03806	0	0.692042	0.346021	0	87.1972	6.22837	0	14.2433	0	0	0
149.04	36.88	19.8758	80.1242	8.07453	5.59006	0	1.24224	1.24224	0	62.1118	15.528	0	28.7611	4.23729	0	0
149.36	36.92	25.4717	74.5283	8.49057	4.71698	0	3.30189	0.471698	0	57.0755	16.9811	0	32.6984	2.17391	0	0
149.68	36.96	43.5685	56.4315	11.6183	9.95851	0	0.414938	0.829876	0.414938	41.9087	13.278	0.829876	29.9419	0.289855	0	0
149.84	36.98	32.459	67.541	12.1311	8.19672	0	2.95082	0.983607	0	50.1639	13.4426	1.96721	16.8937	1.87166	0	0
150	37	31.4845	68.5155	9.6248	6.52529	0	2.12072	0.978793	0	59.0538	6.85155	1.95759	22.1093	1.50188	6.64294	1.25471
150.32	37.04	21.5278	78.4722	3.125	3.125	0	0	0	0	64.5833	11.4583	2.08333	15.0442	12.8535	0	0
150.64	37.08	4.74684	95.2532	2.21519	0.949367	0	0.632911	0.632911	0	86.0759	6.32911	1.58228	18.5567	6.50602	0	1.27226
150.96	37.12	4.7138	95.2862	2.0202	0.3367	0	1.3468	0.3367	0	85.8586	8.41751	0.673401	6.89655	0.3125	0	0
151.28	37.16	4.36137	95.6386	1.24611	0	0	0.623053	0.623053	0	84.4237	9.34579	0.623053	13.0081	0.27027	0	0
151.6	37.2	8.125	91.875	3.125	2.5	0	0.625	0	0	82.8125	6.875	1.25	19.598	1.97044	0	0.250627
151.92	37.24	7.03364	92.9664	2.44648	0.917431	0	0.917431	0.611621	0	83.792	7.33945	0.917431	13.7203	0.263158	0	0.263158
152.24	37.28	11.5385	88.4615	3.02198	2.47253	0.274725	0	0	0.274725	79.1209	7.69231	0.549451	11.8644	3.95349	0	2.36407
152.56	37.32	11.2121	88.7879	3.33333	1.81818	0	0.909091	0.606061	0	75.4545	12.1212	0.909091	16.2437	2.47525	0	1.74564
152.88	37.36	44.4444	55.5556	11.1111	10.1852	0	0.617284	0.308642	0	47.5309	5.55556	0.617284	27.027	3.05677	0.224719	0.671141
153.2	37.4	31.5534	68.4466	10.6796	7.76699	0.485437	1.94175	0.485437	0	51.9417	13.5922	2.91262	31.5615	2.90323	0	0
153.52	37.44	45.1713	54.8287	18.0685	14.9533	0	2.18069	0.934579	0	42.9907	8.09969	2.49221	17.0543	2.21009	0.769231	0.257732
153.84	37.48	40.4255	59.5745	11.4894	8.51064	0	2.12766	0.851064	0	42.5532	13.617	2.55319	22.6974	2.2508	0	0
154.16	37.52	57.193	42.807	22.4561	19.2982	0.350877	2.10526	0.701754	0	27.3684	10.5263	3.85965	16.9096	3.92157	0.290698	0.57971
154.48	37.56	53.9535	46.0465	23.2558	14.4186	0	5.11628	3.72093	0	28.3721	14.4186	3.25581	31.746	6.25	0	0
154.8	37.6	53.668	46.332	25.4826	18.1467	0	5.01931	2.3166	0	33.9768	9.26641	1.9305	23.5988	12.6289	0	0.58651
155.12	37.64	12.1311	87.8689	4.91803	1.31148	0	1.96721	1.63934	0	76.0656	10.4918	0.327869	15.2778	2.7027	0	4.7619
155.44	37.68	9.74026	90.2597	1.2987	0.974026	0	0.324675	0	0	80.5195	8.44156	0.649351	20.4134	1.27551	0	0.257732
155.76	37.72	8.06452	91.9355	1.93548	0.967742	0	0.645161	0.322581	0	79.3548	9.67742	1.6129	15.9892	2.12202	0	0
156.08	37.76	8.5443	91.4557	1.89873	0.316456	0	0.949367	0.316456	0.316456	82.9114	6.96203	0.949367	20	0	0	0.503778
156.4	37.8	7.02875	92.9712	2.55591	1.91693	0	0.638978	0	0	82.1086	9.26518	0.638978	18.9119	0.771208	0	0.258398
156.72	37.84	6.64653	93.3535	3.02115	1.20846	0	1.51057	0	0.302115	82.1752	9.36556	0.906344	24.2563	2.78504	0	0.681818
157.04	37.88	9.90415	90.0958	3.19489	1.27796	0	0.958466	0.958466	0	74.4409	11.5016	2.55591	29.0249	3.50109	0	0.226244
157.36	37.92	6.68693	93.3131	2.73556	0.607903	0	1.51976	0.607903	0	85.7143	6.38298	0.607903	24.0185	2.25734	0.230415	0
157.68	37.96	9.87261	90.1274	2.86624	0.318471	0	1.27389	1.27389	0	77.3885	10.1911	0.636943	29.9107	10.9344	0.222717	0.444444
158	38	12.1711	87.8289	2.63158	0.986842	0	0.657895	0.986842	0	80.2632	5.26316	1.97368	27.9621	10.3503	0	7.86026
158.32	38.04	12.3839	87.6161	2.16718	0.309598	0	1.85759	0	0	75.2322	9.90712	1.23839	19.4514	11.674	0	1.71569
158.64	38.08	27.1084	72.8916	1.80723	0.903614	0	0.903614	0	0	58.1325	11.747	1.50602	19.2214	6.80272	0	0.963855
158.96	38.12	24.6696	75.3304	3.0837	1.76211	0.440529	0.881057	0	0	58.5903	13.6564	3.0837	35.1429	2.23464	0	0
159.28	38.16	38.6139	61.3861	2.47525	2.47525	0	0	0	0	48.0198	10.8911	1.9802	32.8904	1.63399	0	0
159.6	38.2	40.4545	59.5455	5.90909	3.18182	0	2.27273	0.454545	0	43.1818	13.6364	2.27273	34.3284	0.593472	0	0
159.92	38.24	52.7675	47.2325	4.42804	3.69004	0	0.369004	0.369004	0	36.1624	8.85609	1.47601	21.6763	0.288184	0	0
160.24	38.28	50	50	6.66667	4.28571	0	1.90476	0.47619	0	35.2381	11.9048	1.90476	36.1702	0	0	0
160.56	38.32	56.7308	43.2692	8.65385	5.76923	0.480769	0.961538	1.44231	0	28.3654	11.0577	2.88462	20	1.51515	0	0
160.88	38.36	56.7961	43.2039	10.1942	4.85437	0	4.36893	0.970874	0	26.699	9.70874	5.33981	32.2368	0	0	0
161.2	38.4	43.0712	56.9288	7.1161	4.86891	0	1.49813	0.749064	0	38.9513	14.6067	0.749064	17.0807	1.60153	0	0
161.52	38.44	28.3186	71.6814	2.21239	1.32743	0	0	0.884956	0	31.4159	32.7434	3.09735	39.2473	0.268097	0	0
161.84	38.48	31.6964	68.3036	1.33929	0.892857	0	0.446429	0	0	50.4464	13.3929	3.125	30.8642	2.99401	0	0
162.16	38.52	25.9615	74.0385	0.961538	0.961538	0	0	0	0	54.3269	15.8654	3.84615	36.1963	4.39883	0	0
162.48	38.56	36.5385	63.4615	1.92308	1.44231	0	0.480769	0	0	47.1154	13.9423	2.40385	39.3586	6.0274	0	0
162.8	38.6	37.963	62.037	4.62963	2.31481	0	1.85185	0.462963	0	45.3704	13.4259	3.24074	55.3719	6.38298	0	0
163.12	38.64	60.6965	39.3035	13.4328	9.45274	0	2.98507	0.497512	0.497512	28.8557	8.95522	0.995025	43.8547	13.5266	0	0
163.44	38.68	58.296	41.704	6.72646	5.38117	0	0.896861	0.44843	0	28.6996	10.7623	2.24215	59.4545	11.4332	0	0
163.76	38.72	46.3259	53.6741	6.07029	3.51438	0.319489	1.59744	0.638978	0	42.492	7.66773	2.55591	31.2088	20.5934	0.437637	0.437637
164.08	38.76	40	60	8.5	3	0	3	2.5	0	34	23.5	1.5	38.4615	8.96359	0	0
164.4	38.8	25.5245	74.4755	1.74825	1.3986	0	0.34965	0	0	56.993	14.6853	0.34965	8.6262	0.949367	3.09598	0
164.72	38.84	9.24658	90.7534	2.39726	1.0274	0	1.36986	0	0	80.137	9.93151	0.342466	38.7841	0.417537	0	0
165.04	38.88	14.1593	85.8407	2.65487	1.32743	0	0.442478	0.884956	0	78.3186	7.07965	0	44.335	0.490196	0	0
165.36	38.92	7.8341	92.1659	1.84332	1.38249	0	0.460829	0	0	80.1843	10.1382	1.38249	33.2308	4.12979	0	0
165.68	38.96	29.9383	70.0617	10.1852	7.40741	0.308642	1.23457	1.23457	0	44.1358	24.0741	1.23457	19.202	26.8248	0	0
165.998	39	29.5082	70.4918	8.52459	4.91803	0	0.655738	2.95082	0	52.1311	16.7213	0.983607	27.7251	8.45987	0	0
166.187	39.04	28.5246	71.4754	8.19672	5.90164	0	0.983607	1.31148	0	61.6393	7.21311	0.655738	7.29483	0.903614	0	0
166.373	39.08	9.58904	90.411	3.19635	2.28311	0	0.913242	0	0	75.3425	13.242	1.36986	17.9775	2.1978	0	0
166.56	39.12	9.54545	90.4545	2.72727	0.454545	0	1.81818	0.454545	0	81.3636	7.27273	1.81818	13.7255	8.27338	0	1.16279
166.747	39.16	20.9924	79.0076	4.58015	2.67176	0	1.9084	0	0	69.084	9.92366	0	18.8854	6.91643	0	0
166.933	39.2	31.7308	68.2692	4.80769	3.36538	0	0	0.961538	0.480769	57.6923	9.61538	0.961538	22.0974	7.29167	0	1.11111
167.12	39.24	30.303	69.697	3.8961	1.7316	0	0.4329	1.7316	0	51.9481	15.5844	1.2987	34	4.27905	0	0
167.307	39.28	25.7951	74.2049	2.4735	1.41343	0	0.353357	0.706714	0	66.0777	5.65371	2.12014	11.838	5.58824	0	2.43161
167.493	39.32	20.1754	79.8246	4.38596	2.63158	0	1.31579	0.438596	0	59.6491	16.2281	2.19298	29.6296	7.69231	0	0
167.68	39.36	35.1351	64.8649	6.30631	3.15315	0	1.8018	0.900901	0.45045	54.955	9.45946	0.45045	20.7143	6.97674	0	0.70922
167.867	39.4	27.7778	72.2222	3.84615	1.7094	0	0.854701	1.28205	0	61.5385	8.54701	1.7094	26.4151	4.5045	0	0
168.053	39.44	27.4809	72.5191	3.43511	2.29008	0	1.14504	0	0	64.5038	6.10687	0.381679	19.8777	7.62712	2.38806	0.607903
168.24	39.48	7.8341	92.1659	1.84332	1.84332	0	0	0	0	84.3318	6.45161	0.921659	33.8415	1.79641	0	0
168.427	39.52	16.5854	83.4146	3.41463	1.95122	0	0.487805	0.487805	0.487805	70.2439	10.2439	2.92683	36.1371	4.1791	0	0
168.613	39.56	6.63717	93.3628	2.65487	0.884956	0	1.32743	0.442478	0	66.3717	24.7788	0.442478	33.7243	2.57143	0	0
168.8	39.6	7.6555	92.3445	1.43541	0.478469	0	0.478469	0.478469	0	84.2105	7.17703	0.478469	39.2442	4.17827	0	0
168.987	39.64	5.46218	94.5378	2.10084	1.2605	0	0.840336	0	0	81.9328	11.3445	1.2605	32.1937	6.64894	0	0
169.173	39.68	8.1448	91.8552	2.26244	1.35747	0	0.452489	0	0.452489	80.543	9.04977	1.80995	26.3333	16.8975	0	0
169.36	39.72	3.71901	96.281	0.413223	0.413223	0	0	0	0	80.9917	12.3967	1.65289	27.5449	12.336	0	0
169.547	39.76	5.40541	94.5946	0.900901	0.45045	0	0.45045	0	0	83.7838	8.10811	2.25225	16.2264	19.2073	0	0
169.733	39.8	8.29268	91.7073	2.43902	0.487805	0	1.95122	0	0	68.7805	22.439	0.487805	28.5714	25.8398	0	0
169.92	39.84	7.92453	92.0755	1.50943	0	0	1.50943	0	0	64.9057	24.1509	2.26415	18.2099	15.4047	0	0
170.107	39.88	11.9266	88.0734	2.75229	0.917431	0	0.917431	0.917431	0	60.0917	25.2294	1.83486	35.8824	10.7612	0	0
170.293	39.92	17.4129	82.5871	3.9801	2.48756	0	0.497512	0.995025	0	63.6816	17.4129	1.49254	59.8	13.4948	0	0
170.48	39.96	3.8961	96.1039	0.4329	0	0	0	0.4329	0	71.4286	21.645	1.7316	29.7872	5.18732	0	0
170.667	40	4.13223	95.8678	1.98347	1.98347	0	0	0	0	87.2727	6.61157	1.32231	34.024	2.13447	0.864865	0
170.853	40.04	3.25581	96.7442	0.930233	0.930233	0	0	0	0	82.7907	11.6279	1.86047	36.2018	5.86592	0	0
171.04	40.08	43.9815	56.0185	6.01852	3.24074	0	1.38889	1.38889	0	45.8333	8.33333	1.85185	22.3022	6.39731	0	0
171.227	40.12	27.907	72.093	6.97674	5.11628	0	1.86047	0	0	55.3488	12.5581	1.86047	27.3649	6.32911	0	0
171.413	40.16	22.3684	77.6316	6.14035	3.50877	0	1.75439	0.438596	0.438596	66.6667	8.77193	1.75439	14.6067	3.61011	0	0.373134
171.787	40.24	21.0526	78.9474	5.26316	4.04858	0	0.404858	0.809717	0	65.9919	10.9312	2.02429	13.0282	4.3771	0	0
171.973	40.28	18.4834	81.5166	4.73934	3.79147	0	0.947867	0	0	71.09	9.47867	0.473934	20.3774	4.67626	0	0
172.16	40.32	18.8406	81.1594	5.31401	2.89855	0	0.483092	1.44928	0.483092	68.599	10.1449	1.93237	23.0483	3.92857	0	0
172.347	40.36	39.1509	60.8491	5.66038	5.18868	0	0	0.471698	0	51.4151	8.01887	1.41509	21.4815	0.369004	0	0
172.533	40.4	45.3271	54.6729	12.1495	8.41121	0	0.934579	2.33645	0.46729	44.8598	8.8785	0.934579	22.4638	2.4735	0	0
172.72	40.44	39.5745	60.4255	16.5957	14.4681	0	1.2766	0.851064	0	45.9574	11.4894	0.851064	46.1009	0.909091	0	0
172.907	40.48	44.0329	55.9671	14.8148	13.1687	0	0.411523	1.23457	0	48.9712	5.34979	0.411523	37.8517	0	0	0
173.093	40.52	47.3913	52.6087	18.6957	16.5217	0.434783	0.869565	0.869565	0	39.1304	13.0435	0.434783	40.874	0.765306	0	0
173.28	40.56	55.3191	44.6809	25.1064	22.5532	0.851064	0.425532	1.2766	0	36.5957	6.80851	1.2766	32.8571	1.96078	0	0
173.467	40.6	64.2157	35.7843	30.3922	26.9608	0.490196	2.94118	0	0	25.4902	7.84314	1.47059	72.1692	1.07962	0	0.13624
173.653	40.64	70.6731	29.3269	27.4038	25	0.961538	0.961538	0.480769	0	24.0385	4.80769	0.480769	71.3499	0.547945	0	0
173.84	40.68	49.505	50.495	21.7822	17.3267	0.49505	1.9802	1.9802	0	37.1287	11.3861	0.49505	80.2348	0	0	0
174.027	40.72	42.5	57.5	3.75	2.5	0	0.416667	0.833333	0	40.4167	16.6667	0.416667	28.7834	0.882353	0	0
174.213	40.76	16.4671	83.5329	3.89222	2.39521	0.299401	0.299401	0.898204	0	71.5569	10.1796	0.299401	8.74317	1.34771	31.0734	0
174.4	40.8	30.7985	69.2015	4.94297	4.56274	0	0.380228	0	0	61.9772	6.84411	0.380228	14.6104	1.91083	0	0
174.587	40.84	31.4286	68.5714	11.9048	8.57143	0	1.42857	1.90476	0	55.2381	11.9048	1.42857	55.7895	4.71006	0	0
174.773	40.88	17.1946	82.8054	2.26244	0.452489	0	0	1.35747	0.452489	75.1131	6.33484	1.35747	30.0633	5.67164	0	0
174.96	40.92	13.4387	86.5613	1.97628	0	0	1.58103	0.395257	0	74.3083	10.2767	1.58103	28.5311	4.06504	0	0
175.147	40.96	23.0032	76.9968	3.19489	2.55591	0	0.319489	0.319489	0	68.3706	8.30671	0	6.84524	1.46628	0	0
175.333	41	18.1518	81.8482	4.29043	3.30033	0	0.660066	0.330033	0	72.6073	7.26073	0.330033	30.0231	0.45977	3.56347	0
175.427	41.02	30	70	5	4.70588	0	0	0.294118	0	62.0588	7.64706	0.294118	10.5263	6.40394	0	0
175.613	41.06	29.6296	70.3704	7.67196	3.96825	0	2.38095	1.32275	0	53.9683	13.4921	2.38095	50.5882	1.41753	0	0.906736
175.707	41.08	36.4865	63.5135	4.05405	2.25225	0	0.900901	0.900901	0	50.9009	10.3604	0.45045	41.4248	4.29293	0	0.78534
175.893	41.12	37.3206	62.6794	6.69856	5.26316	0	1.43541	0	0	53.5885	7.6555	1.43541	30.7947	34.632	0	0
176.08	41.16	44.2308	55.7692	7.69231	4.80769	0	2.88462	0	0	41.3462	12.9808	0.480769	32.0261	11.5607	0	0.325733
176.267	41.2	46.9512	53.0488	14.939	7.92683	0.609756	4.57317	1.82927	0	35.6707	14.939	2.13415	56.091	6.50814	0	3.861
176.36	41.22	44.2688	55.7312	7.50988	5.13834	0	1.58103	0.790514	0	47.0356	7.50988	0.790514	19.9367	1.25	0	0
176.547	41.26	47.8673	52.1327	9.00474	6.16114	0	1.4218	1.4218	0	39.8104	10.4265	0.473934	33.2278	0.315457	0	0
176.733	41.3	50.2092	49.7908	6.69456	5.02092	0	0.83682	0.83682	0	42.6778	5.85774	0.83682	28.869	0.884956	0	0
176.92	41.34	42.9907	57.0093	3.73832	1.86916	0	1.40187	0.46729	0	44.8598	11.215	0.46729	31.6294	0.949367	0	0
177.107	41.38	46.4419	53.5581	4.49438	3.37079	0	0.749064	0.374532	0	48.3146	4.86891	0.374532	32.7456	0.251256	0	0
177.293	41.42	43.4146	56.5854	6.34146	4.87805	0	1.46341	0	0	42.439	12.1951	0.487805	31.8937	0	0	0
177.48	41.46	54.7009	45.2991	6.83761	5.12821	0	0.854701	0.854701	0	37.6068	7.69231	0	32.9513	0	0	0
177.667	41.5	43.0556	56.9444	11.5741	6.94444	0	3.24074	1.38889	0	40.7407	12.963	1.38889	36.6569	0	0	0
177.853	41.54	45	55	4	2.5	0	1	0.5	0	49.5	5	0.5	40.2985	0	0	0
178.04	41.58	62.6794	37.3206	31.5789	18.1818	0	11.4833	1.91388	0	29.1866	5.74163	0.956938	39.0671	0	0	0
178.227	41.62	68.2464	31.7536	23.2227	17.5355	0	5.21327	0.473934	0	24.6445	4.73934	1.4218	21.5613	0.37037	0	0
178.413	41.66	39.6552	60.3448	3.87931	3.44828	0	0.431034	0	0	45.2586	11.6379	2.58621	22.408	0	0	0
178.6	41.7	51.5	48.5	9.5	6.5	0	3	0	0	34	12.5	2	42.3631	0	0	0
178.787	41.74	49.7696	50.2304	12.9032	8.29493	0	4.60829	0	0	32.7189	15.6682	1.38249	50	0.458716	0	0
178.973	41.78	77.9167	22.0833	25.4167	23.75	0	1.25	0.416667	0	14.1667	7.08333	0.833333	31.8182	4.86486	0	0
179.16	41.82	61.1111	38.8889	26.9841	20.2381	0.793651	5.95238	0	0	24.6032	10.3175	3.1746	49.1935	17.8808	0	0
179.347	41.86	48.9712	51.0288	9.46502	6.99588	0	2.05761	0.411523	0	35.8025	11.9342	2.88066	39.8515	25.4613	0	0.980392
179.533	41.9	43.4783	56.5217	10.4348	8.69565	0	1.30435	0.434783	0	41.3043	10.8696	3.47826	37.3297	4.67532	0	0.810811
179.72	41.94	65.0206	34.9794	17.6955	16.0494	0	1.23457	0.411523	0	20.5761	12.3457	1.64609	30.3725	1.41243	0	0.285714
179.907	41.98	23.1092	76.8908	3.78151	2.52101	0	1.2605	0	0	57.9832	15.9664	1.2605	24.4444	1.47125	0	0
180.003	42	29.5567	70.4433	4.4335	2.95567	0	0.985222	0	0.492611	57.6355	10.3448	2.46305	7.30594	8.87331	0	0.904977
180.173	42.02	38.3803	61.6197	4.57746	4.22535	0	0	0	0.352113	47.8873	12.6761	0.704225	14.9701	4.70456	0.298507	2.62391
180.52	42.06	50.2488	49.7512	21.8905	19.403	0	2.48756	0	0	34.3284	12.9353	0.995025	48.9848	10.2506	0	0.505051
180.867	42.1	82.3293	17.6707	51.8072	46.5863	0.803213	4.01606	0.401606	0	10.4418	6.4257	0	19.4175	0	0	0
181.213	42.14	42.0833	57.9167	13.75	11.6667	0	0.833333	1.25	0	40.4167	15.4167	1.66667	37.6623	7.45192	0	1.28205
181.56	42.18	48.9437	51.0563	7.39437	7.04225	0	0	0.352113	0	40.493	8.4507	1.76056	32.5416	5.95749	0	0.472813
181.907	42.22	36.6667	63.3333	9.52381	4.7619	0	4.28571	0.47619	0	50.9524	10	1.90476	30.9211	3.82778	0	0.977199
182.253	42.26	63.2812	36.7188	36.3281	33.2031	0	2.34375	0.78125	0	24.6094	10.5469	1.5625	37.2549	1.68675	0	0
182.6	42.3	84.2975	15.7025	59.0909	53.3058	0	4.13223	1.65289	0	7.43802	6.61157	1.23967	31.4448	0.282486	0	0
182.947	42.34	70.9091	29.0909	45.9091	42.7273	0	1.81818	1.36364	0	17.7273	10.4545	0.454545	20	0.816864	0	0
183.293	42.38	70.8155	29.1845	58.3691	52.3605	0	3.00429	3.00429	0	13.7339	13.7339	0.858369	25.3205	0.319489	0	0
183.64	42.42	69.6833	30.3167	52.9412	47.5113	0.904977	1.80995	2.71493	0	19.9095	10.4072	0	28.013	0.647249	0	0
183.987	42.46	69.2593	30.7407	48.5185	38.8889	0.740741	2.96296	5.92593	0	15.5556	13.7037	0.37037	17.9331	0.60423	0	0
184.333	42.5	73.0942	26.9058	41.704	33.6323	0	3.13901	4.93274	0	16.1435	9.41704	0.896861	20.922	0.353357	0	0.704225
184.68	42.54	24.7104	75.2896	10.0386	8.10811	0	1.5444	0.3861	0	54.8263	16.9884	2.3166	23.8235	6.28004	0	0
185.027	42.58	30.5164	69.4836	11.2676	7.98122	0	2.34742	0.469484	0.469484	56.8075	9.38967	2.8169	19.6226	6.82991	0	0.37594
185.373	42.62	31.5271	68.4729	15.7635	11.33	0	3.44828	0.985222	0	55.665	10.8374	1.97044	25.3676	13.099	0	0
185.72	42.66	44.8276	55.1724	24.6305	19.7044	0	3.94089	0.985222	0	45.3202	6.40394	2.95567	21.3178	32.4607	0	0
186.067	42.7	32.8431	67.1569	19.1176	15.6863	0	1.96078	1.47059	0	43.6275	17.1569	5.88235	30.137	1.50715	0	0
186.413	42.74	43.8424	56.1576	28.5714	22.1675	0	4.92611	0.985222	0.492611	42.3645	12.8079	0.985222	21.3178	0.3861	0	0
186.76	42.78	66.9951	33.0049	47.7833	41.8719	0.492611	2.95567	2.46305	0	22.6601	6.89655	1.47783	20.3922	1.16279	0	0
187.107	42.82	74.8918	25.1082	65.8009	61.9048	0	2.5974	1.2987	0	20.7792	4.329	0	11.4943	0	0	0
187.453	42.86	70.2326	29.7674	60.4651	54.8837	0	1.86047	3.72093	0	18.1395	10.2326	0.465116	18.5606	0.465116	0	0
187.8	42.9	78.2805	21.7195	67.4208	63.8009	0	1.35747	2.26244	0	10.4072	8.59729	2.26244	20.5036	0	0	0
188.147	42.94	77.7228	22.2772	70.297	65.3465	0.49505	1.48515	2.9703	0	11.3861	7.92079	0.990099	24.6269	0	0	0
188.493	42.98	64.2361	35.7639	59.0278	53.125	0.694444	1.73611	3.125	0.347222	19.0972	9.72222	5.20833	12.7273	0.302115	0	0
188.667	43	57.1688	42.8312	51.5426	46.098	1.81488	1.81488	1.81488	0	15.608	15.608	9.43739	19.0896	0.292826	5.80913	1.1611
189.36	43.08	83.5616	16.4384	78.9954	73.516	1.36986	3.19635	0.913242	0	8.6758	7.30594	0	25.5102	2.9703	0	1.0101
189.707	43.12	82.0059	17.9941	79.351	64.8968	4.71976	2.0649	6.78466	0.294985	7.37463	6.19469	0.884956	18.5096	8.77193	0	0
190.053	43.16	81.7757	18.2243	77.1028	69.1589	1.86916	1.40187	4.6729	0	9.34579	7.94393	0	20.4461	2.18182	0	0
190.4	43.2	77.439	22.561	74.3902	58.5366	4.57317	4.26829	7.0122	0	10.061	7.92683	0.914634	31.9502	1.02669	0	0
190.747	43.24	82.2727	17.7273	75.9091	70.4545	0.909091	1.81818	2.72727	0	10	7.72727	0	19.708	0.724638	0	0
191.44	43.32	81	19	73.5	65	1.5	3.5	3.5	0	12	6.5	0	25.9259	1.81818	0	0
191.787	43.36	80.9365	19.0635	76.9231	59.5318	1.67224	6.35452	8.69565	0.334448	8.02676	5.35117	1.33779	37.4477	1.23967	1.23967	0.208768
192.133	43.4	72.2772	27.7228	66.8317	59.4059	0.49505	3.46535	2.9703	0.49505	15.3465	9.90099	1.48515	35.0482	2.20126	0	0
192.48	43.44	76.7045	23.2955	71.5909	56.5341	4.26136	4.54545	5.96591	0.284091	6.53409	10.5114	0	60.9323	5.35714	0.110865	0
192.827	43.48	76.5	23.5	74	69	1	2	2	0	9	11	1	34.8534	4.0625	0	0
193.157	43.52	77.1429	22.8571	74.2857	58.3459	6.01504	3.60902	6.31579	0	6.31579	9.92481	5.11278	57.6703	4.96068	0	2.60384
193.472	43.56	74.7981	25.2019	72.3748	59.1276	6.13893	1.29241	5.81583	0	10.6624	7.75444	4.84653	59.6743	12.6352	0.389358	3.03222
193.786	43.6	72.2309	27.7691	69.8908	55.2262	7.4883	1.24805	5.92824	0	13.7285	9.36037	4.68019	54.3122	1.26671	0.284293	1.54386
194.101	43.64	61.8696	38.1304	60.5166	45.5105	9.34809	1.96802	3.69004	0	10.8241	20.9102	4.67405	54.2487	0.448179	0.448179	1.2229
194.415	43.68	63.2704	36.7296	60.3774	42.2642	6.28931	2.26415	9.55975	0	11.5723	16.3522	7.79874	69.0541	1.53315	1.30619	0.464936
194.73	43.72	63.0592	36.9408	60.3175	47.619	6.63781	1.7316	4.329	0	14.1414	13.5642	6.34921	58.4781	2.79557	0.119689	2.56859
195.044	43.76	67.7711	32.2289	65.0602	49.0964	9.63855	1.80723	4.51807	0	15.3614	11.4458	3.01205	51.1046	0.875912	1.02041	2.0202
195.358	43.8	70.2381	29.7619	69.0476	52.9762	12.2024	0.595238	3.27381	0	14.2857	13.9881	1.19048	50.1484	0.295858	0.443131	2.88184
195.673	43.84	74.6929	25.3071	72.2359	50.1229	18.9189	0.982801	2.2113	0	13.7592	10.8108	0.4914	44.3989	0	0.136426	2.65957
195.987	43.88	76.0989	23.9011	71.5659	59.0659	9.89011	0.961538	1.64835	0	13.4615	8.51648	1.37363	50.8772	0.403226	1.46277	0.803213
196.302	43.92	76.4526	23.5474	70.3364	56.5749	9.78593	2.14067	1.83486	0	11.0092	10.7034	0.611621	49.3808	0.15456	1.97269	1.67428
196.616	43.96	71.5847	28.4153	65.0273	53.8251	8.74317	0.546448	1.91257	0	9.56284	15.0273	2.73224	46.8023	0.145138	1.57368	2.13371
196.931	44	67.7249	32.2751	59.7884	48.1481	6.87831	1.0582	3.7037	0	12.1693	14.0212	4.7619	53.9586	0.243013	2.37812	3.298
197.245	44.04	70.997	29.003	63.7462	54.9849	5.13595	0.906344	2.71903	0	9.96979	13.8973	2.41692	52.7817	0	1.82073	3.04288
197.56	44.08	61.0656	38.9344	51.2295	37.2951	12.2951	0.819672	0.819672	0	20.4918	13.9344	4.09836	28.4457	0.872093	3.125	2.849
197.874	44.12	61.6935	38.3065	58.0645	43.1452	10.0806	0.806452	3.62903	0.403226	22.5806	12.5	1.20968	27.6968	0.867052	2	1.15274
198.189	44.16	73.2026	26.7974	67.6471	52.6144	10.1307	3.59477	1.30719	0	15.0327	9.47712	0.980392	18.8329	1.11627	2.58398	4.79798
198.503	44.2	61.3876	38.6124	54.902	45.8522	5.12821	1.80995	2.11161	0	25.641	10.2564	2.11161	21.5385	1.23953	3.42857	2.7618
198.818	44.24	38.3285	61.6715	19.8847	14.9856	2.01729	0.864553	2.01729	0	42.0749	14.9856	3.7464	56.7332	0.742574	1.35301	1.59509
199.132	44.28	34.6774	65.3226	5.64516	1.88172	0.268817	1.88172	1.34409	0	43.8172	17.4731	2.41935	61.9632	1.01215	0.30581	3.16832
199.447	44.32	25.3731	74.6269	8.2768	4.34193	0.542741	2.30665	1.08548	0	59.7015	11.9403	2.17096	58.1963	0.226372	0.113314	2.65047
199.761	44.36	20.3463	79.6537	6.49351	3.4632	0.2886	1.8759	0.865801	0	62.3377	11.8326	4.6176	54.3177	0.131666	0.131666	3.4373
200.075	44.4	26.1128	73.8872	9.79228	5.04451	0.593472	1.78042	2.37389	0	54.3027	13.9466	4.1543	56.9054	0.382166	0.508906	1.88206
200.39	44.44	39.3189	60.6811	6.65635	3.09598	0.619195	1.70279	1.23839	0	51.3932	4.33437	4.64396	70.9009	0.359066	0.269542	2.8021
200.704	44.48	27.2244	72.7756	11.2882	5.04648	0.265604	1.46082	4.51527	0	46.7463	18.3267	6.3745	70.2959	0.471143	0.0788333	1.01523
201.019	44.52	55.1641	44.8359	44.4355	7.68615	0	1.04083	35.7086	0	32.1857	7.20576	5.28423	59.9808	1.45248	0.128	0.319387
201.333	44.56	69.419	30.581	43.7309	34.7095	0.611621	2.9052	5.50459	0	18.0428	9.78593	1.52905	49.8466	0	1.06222	0.911854
201.648	44.6	76.7164	23.2836	51.4925	45.0746	0.895522	4.32836	1.19403	0	18.209	3.8806	0.298507	32.3232	0	1.9802	1.39442
201.962	44.64	73.516	26.484	57.8387	47.793	0.304414	4.56621	5.17504	0	18.5693	4.56621	3.34855	25.256	0	1.78771	1.12486
202.277	44.68	76.6526	23.3474	63.5724	49.789	0.281294	1.96906	11.5331	0	13.2208	9.2827	0.562588	21.4365	0	1.52339	0.220507
202.591	44.72	77.5641	22.4359	60.8974	50.9615	2.5641	3.84615	3.52564	0	13.4615	7.69231	0.641026	33.758	0.211864	0.842105	1.05042
202.906	44.76	82.4074	17.5926	62.8086	42.9012	1.85185	4.16667	13.8889	0	9.87654	5.55556	1.54321	37.0874	0	1.52964	1.15163
203.22	44.8	76.1414	23.8586	62.0029	46.8336	0.589102	2.50368	12.0766	0	9.13108	7.65832	5.59647	39.1031	0.179051	13.6328	1.24004
203.535	44.84	79.3007	20.6993	64.1958	52.5874	1.3986	4.8951	5.31469	0	11.4685	6.15385	2.7972	38.6266	0.851064	6.57578	0.682012
203.849	44.88	82.3899	17.6101	67.6101	54.717	1.25786	6.60377	5.03145	0	11.3208	4.71698	0.628931	34.5679	0	2.40964	0.613497
204.164	44.92	85.6925	14.3075	68.0365	55.0989	1.82648	6.5449	4.56621	0	7.30594	6.39269	0.608828	35.525	0	3.04472	0.585366
204.478	44.96	85.623	14.377	66.1342	53.9936	0.958466	7.66773	3.51438	0	8.30671	4.79233	0.319489	37.2745	0.2	13.9655	0.2
204.792	45	87.4016	12.5984	70.3937	60.1575	0.944882	6.45669	2.83465	0	7.24409	4.40945	0.314961	37.684	0.195886	18.8048	0
205.107	45.04	61.8902	38.1098	43.5976	33.8415	1.52439	3.65854	4.57317	0	26.2195	7.92683	3.35366	49.8471	0.304878	2.09581	1.65414
205.421	45.08	59.4427	40.5573	44.8916	36.8421	0.928793	2.78638	4.33437	0	25.6966	9.28793	4.02477	43.1338	0.175747	3.40136	1.0453
205.736	45.12	50.8772	49.1228	40.6208	32.6586	1.61943	3.37382	2.96896	0	28.3401	13.4953	6.20783	55.9715	1.09489	1.52136	1.52136
206.05	45.16	86.2481	13.7519	73.2436	62.4813	1.49477	3.58744	5.68012	0	5.97907	5.08221	0.896861	34.2183	0.391773	37.1834	0.391773
206.365	45.2	86.5169	13.4831	67.0947	52.3274	1.28411	8.02568	5.45746	0	4.81541	6.42055	0	20.6369	1.00883	65.5853	0
206.679	45.24	88.9401	11.0599	72.9647	57.1429	1.22888	6.298	7.68049	0.30722	5.22273	4.30108	0.614439	16.8582	0.254777	46.9153	0
206.994	45.28	88.0389	11.9611	75.2434	62.8651	1.39082	6.53686	4.45063	0	3.33797	5.56328	0.834492	24.236	0.419727	16.092	0
207.308	45.32	91.9743	8.02568	77.6886	63.8844	2.56822	7.0626	4.17335	0	1.60514	4.49438	0.321027	28.9624	0.679502	5.59742	0
207.623	45.36	93.4328	6.56716	78.806	68.9552	1.49254	5.67164	2.38806	0.298507	1.49254	3.28358	0.895522	46.4856	1.72684	3.69231	0
207.937	45.4	93.2722	6.72783	86.0856	72.4771	3.66972	6.57492	2.75229	0	1.52905	4.28135	0.611621	32.716	2.60521	15.331	0.816327
208.252	45.44	88.9401	11.0599	84.1782	75.576	2.15054	3.0722	3.37942	0	3.0722	5.83717	1.22888	19.7287	0.734394	13.262	0.246002
208.566	45.48	93.0459	6.9541	87.4826	76.217	3.8943	3.75522	3.61613	0	1.66898	3.8943	1.11266	20.1998	0.221484	6.04797	0.221484
208.881	45.52	94.9438	5.05618	87.3596	72.7528	5.05618	7.30337	2.24719	0	1.68539	1.68539	0.561798	24.2553	0.423729	1.46751	0
209.195	45.56	91.7591	8.24089	81.458	66.2441	5.07132	8.8748	1.26783	0	0.950872	3.80349	0	51.0473	0.46332	1.97719	0.154919
209.509	45.6	90.4	9.6	80.48	67.2	3.2	7.52	2.24	0.32	2.88	4.8	0.96	43.4389	1.07431	20.4464	0.180668
209.824	45.64	81.8182	18.1818	74.1935	62.1701	1.75953	5.8651	4.39883	0	1.46628	9.97067	4.98534	45.2648	2.50391	28.06	0.32
210.138	45.68	48.0903	51.9097	42.3611	35.0694	1.04167	2.25694	3.99306	0	2.08333	45.8333	2.95139	28.1796	2.55164	31.0404	1.59509
210.453	45.72	63.8079	36.1921	55.9177	46.1407	2.22985	1.54374	5.8319	0	3.25901	29.5026	2.74443	26.0152	1.868	26.3551	3.1941
210.767	45.76	82.5871	17.4129	75.6219	64.1791	2.98507	1.74129	6.71642	0	7.46269	6.96517	1.24378	25.8303	0.367647	13.141	1.81159
211.082	45.8	89.2744	10.7256	81.7035	64.0379	4.73186	2.52366	7.88644	0	4.4164	3.78549	0.315457	23.9808	5.22727	46.401	6.08108
211.396	45.84	90.6752	9.32476	83.6013	67.8457	3.85852	4.18006	7.71704	0	2.2508	4.82315	0.96463	51.4062	2.14067	4.19162	1.53846
211.711	45.88	89.5223	10.4777	85.9784	72.7273	6.47149	1.23267	5.547	0	2.7735	4.00616	0.924499	15.3846	10.5018	3.27869	4.00501
212.025	45.92	94.3284	5.67164	89.8507	80	4.77612	1.49254	3.28358	0	0.895522	1.79104	1.49254	14.7583	15.3017	2.96296	0.253807
212.34	45.96	89.8773	10.1227	84.6626	75.7669	5.21472	0.613497	3.06748	0	2.45399	3.37423	0.920245	22.381	1.40845	2.0979	0.23753
212.654	46	88.216	11.784	82.9787	68.4124	6.54664	0.818331	7.20131	0	4.90998	3.27332	1.96399	38.4693	0.799201	1.97433	0.401204
212.969	46.04	86.3924	13.6076	77.2152	59.4937	7.27848	3.79747	6.64557	0	5.37975	6.64557	0.949367	28.0182	3.51648	13.0693	2.22717
213.283	46.08	87.4233	12.5767	79.7546	68.4049	3.68098	3.98773	3.68098	0	6.13497	4.90798	0.306748	27.8761	2.1645	14.3939	1.31004
213.597	46.12	88.724	11.276	81.6024	67.6558	6.82493	4.74777	2.37389	0	3.85757	4.45104	0.890208	30.083	2.03252	11.0701	4.17495
213.911	46.16	91.4242	8.5758	84.0735	68.9127	9.49464	3.21593	2.45023	0	2.45023	3.36907	0.918836	30.8995	1.86916	10.4265	1.45985
214.166	46.2	88.3756	11.6244	80.775	66.766	5.06706	5.06706	3.87481	0	3.57675	6.25931	1.49031	27.927	2.91971	14.0351	1.48148
214.42	46.24	89.1641	10.8359	81.7337	69.0402	4.02477	4.64396	4.02477	0	3.40557	5.88235	1.23839	31.8565	3.46232	13.6612	1.86335
214.674	46.28	89.9371	10.0629	84.2767	67.6101	7.86164	4.40252	4.40252	0	2.83019	4.40252	0.314465	33.1933	3.64372	17.5043	4.22535
214.929	46.32	86.1635	13.8365	79.5597	64.1509	6.91824	4.40252	3.77358	0.314465	3.45912	7.2327	1.88679	37.0297	3.62595	23.6006	4.89642
215.183	46.36	88.5895	11.4105	81.458	66.878	4.4374	2.85261	7.29002	0	3.80349	5.07132	1.58479	34.7466	2.4218	20.8026	3.78109
215.437	46.4	87.1383	12.8617	76.8489	61.4148	4.50161	4.82315	5.78778	0.321543	4.82315	6.10932	0.321543	34.9372	2.44898	15.0977	3.23887
215.691	46.44	85.9375	14.0625	76.875	61.5625	5.3125	3.75	5.9375	0.3125	3.75	6.25	2.5	32.3467	1.25261	12.2449	1.45833
215.946	46.48	88.5533	11.4467	81.876	66.4547	5.40541	3.6566	6.3593	0	4.13355	4.45151	1.27186	28.1143	1.79574	13.2805	1.79574
216.2	46.52	83.2853	16.7147	75.7925	65.1297	3.17003	4.03458	3.45821	0	6.34006	6.91643	1.44092	34.2803	1.67598	10.8108	1.1236
216.454	46.56	85.8247	14.1753	75.5155	62.8866	3.35052	4.38144	4.89691	0	4.12371	4.38144	2.31959	32.4042	1.03448	9.3207	0.519931
216.709	46.6	80.4878	19.5122	68.5976	49.0854	9.14634	1.21951	9.14634	0	5.18293	7.92683	3.96341	34.9206	0.395257	1.94553	1.5625
216.963	46.64	82.3171	17.6829	70.4268	50.9146	10.3659	0.609756	8.53659	0	4.26829	5.79268	3.65854	37.8788	0.75188	2.76243	0.75188
217.472	46.72	81.571	18.429	67.3716	53.7764	6.0423	0.302115	7.25076	0	5.43807	8.45921	3.32326	53.8354	9.12548	2.04918	1.23967
217.726	46.76	74.772	25.228	60.7903	36.7781	8.20669	0.607903	14.8936	0.303951	8.20669	8.81459	6.99088	54.4952	13.3094	2.56065	2.03252
217.98	46.8	72.3824	27.6176	57.2079	33.6874	4.55235	0.758725	17.9059	0	7.28376	12.1396	6.37329	62.6205	1.01067	1.45333	2.21852
218.235	46.84	65.8174	34.1826	50.9554	29.2994	6.79406	0.849257	14.0127	0	8.70488	16.7728	7.64331	55.2281	0.567108	1.95713	2.41187
218.489	46.88	57.3066	42.6934	41.8338	29.2264	3.15186	1.7192	7.73639	0	9.45559	22.6361	9.45559	46.6361	1.65414	1.059	1.65414
218.743	46.92	49.589	50.411	36.9863	26.3014	2.19178	1.09589	7.39726	0	7.67123	25.2055	15.8904	54.1457	0.375469	1.24069	0.871731
218.997	46.96	50.5291	49.4709	30.4233	21.9577	1.85185	1.5873	5.02646	0	9.78836	26.1905	10.8466	46.4589	0.282486	2.35131	0.981767
219.18	47	42.7848	57.2152	29.3671	23.5443	0.506329	1.51899	3.79747	0	11.3924	24.557	18.7342	46.477	0.939597	3.78096	1.6
219.327	47.04	56.0694	43.9306	24.8555	14.7399	0.578035	1.44509	8.09249	0	11.5607	23.1214	8.09249	47.5758	7.43338	26.9103	1.04948
219.475	47.08	45.2247	54.7753	29.7753	26.1236	0.561798	1.68539	1.40449	0	39.0449	10.6742	4.21348	45.6489	0.304414	3.53461	3.81791
219.622	47.12	43.9883	56.0117	28.4457	21.7009	0.293255	3.51906	2.93255	0	36.6569	12.61	6.15836	55.599	1.03093	1.79028	5.41872
219.77	47.16	27.4924	72.5076	20.5438	12.9909	0.906344	2.71903	3.92749	0	48.9426	16.9184	5.43807	54.4077	1.22449	0.819672	1.08992
219.917	47.2	12.9834	87.0166	5.24862	2.48619	0.276243	1.10497	1.38122	0	71.547	13.8122	1.65746	58.4862	0.683371	0.456621	2.67857
220.065	47.24	10.1036	89.8964	5.44041	3.10881	0	0.259067	2.07254	0	67.8756	16.3212	5.44041	52.754	1.56627	0.608273	3.31361
220.212	47.28	11.0497	88.9503	5.8011	2.48619	0	1.9337	1.38122	0	70.7182	12.9834	4.97238	49.6523	1.23626	0.827586	2.44233
220.359	47.32	9.58904	90.411	4.38356	2.19178	0	0.547945	1.36986	0	73.1507	7.67123	8.76712	56.9067	1.28205	0.352941	2.97824
220.507	47.36	7.26744	92.7326	2.61628	1.74419	0	0.290698	0.581395	0	71.5116	13.9535	6.97674	59.8131	1.15473	0.696056	1.49597
220.654	47.4	5.09383	94.9062	2.68097	1.07239	0	0	1.60858	0	74.2627	14.7453	5.36193	60.6125	1.76349	0.837696	3.56415
220.802	47.44	8.67052	91.3295	5.49133	1.7341	0	0.867052	2.89017	0	73.4104	13.8728	4.04624	53.3063	2.24274	2.11361	1.72414
220.949	47.48	5.04451	94.9555	1.78042	0.296736	0	0.593472	0.890208	0	77.7448	10.9792	5.93472	61.3532	8.30705	7.62712	4.07041
221.097	47.52	6.83761	93.1624	3.84615	1.49573	0	0.42735	1.92308	0	55.5556	7.69231	29.7009	65.2045	1.39296	13.6159	2.74765
221.244	47.56	6.19718	93.8028	2.53521	0.84507	0.28169	0.56338	0.84507	0	74.0845	10.7042	8.4507	73.1264	1.49142	27.6164	1.63812
221.392	47.6	7.9096	92.0904	3.67232	0.847458	0	0.847458	1.9774	0	78.2486	10.452	3.38983	59.6811	0.678733	27.5578	1.23735
221.539	47.64	3.18302	96.817	1.32626	0.530504	0	0.265252	0.530504	0	75.5968	8.48806	11.6711	57.4492	0.783875	13.2223	1.44605
221.687	47.68	4.60358	95.3964	2.30179	0.511509	0.255754	0.511509	1.02302	0	69.3095	12.7877	12.2762	65.1204	1.05914	13.1681	1.83888
221.834	47.72	4.96614	95.0339	1.80587	0.677201	0.225734	0.225734	0.677201	0	56.6591	22.1219	15.5756	69.4272	0.412371	11.5924	1.96211
221.982	47.76	6.88623	93.1138	1.49701	0.299401	0	0.598802	0.598802	0	74.8503	13.7725	4.49102	69.937	0.448029	12.931	1.24444
222.129	47.8	9.7035	90.2965	4.31267	2.15633	0	0.269542	1.61725	0	72.5067	14.5553	2.96496	62.4874	1.68986	58.6019	1.59204
222.276	47.84	7.51445	92.4855	2.60116	0	0	0.289017	2.31214	0	78.0347	11.5607	2.31214	57.2311	3.22967	60.0888	1.70109
222.424	47.88	8.55457	91.4454	4.42478	1.76991	0	0.589971	2.0649	0	76.1062	10.6195	4.71976	60.3044	3.39367	49.3175	2.1764
222.571	47.92	4.8048	95.1952	2.4024	0.600601	0	0.600601	1.2012	0	78.3784	13.2132	3.3033	58.8889	3.11005	46.1078	1.33983
222.719	47.96	6.90691	93.0931	3.003	0.600601	0	0.900901	1.5015	0	79.5796	7.80781	5.40541	70.7124	6.57354	9.90491	0.437828
222.866	48	7.84314	92.1569	3.05011	1.96078	0	0.43573	0.653595	0	59.695	21.3508	10.0218	62.9241	6.77711	11.5714	1.90174
223.014	48.04	6.58537	93.4146	2.43902	1.46341	0	0.243902	0.731707	0	68.2927	20.4878	4.63415	64.0981	4.83333	26.4649	3.30229
223.161	48.08	4.10023	95.8998	1.36674	0.455581	0	0.22779	0.683371	0	68.5649	21.8679	5.23918	61.2191	7.44072	20.6727	1.90641
223.309	48.12	6.07735	93.9227	1.38122	0.552486	0	0.276243	0.552486	0	72.3757	17.6796	3.59116	64.9903	4.8758	23.5207	2.08333
223.456	48.16	6.35593	93.6441	1.90678	0.635593	0	0.423729	0.847458	0	59.5339	29.0254	5.08475	57.9323	11.2342	20.0285	3.02506
223.604	48.2	5.52885	94.4712	0.480769	0	0	0	0.480769	0	62.2596	26.9231	4.80769	51.5152	12	20.4819	3.81166
223.751	48.24	5.56962	94.4304	1.01266	0.253165	0	0.506329	0.253165	0	66.3291	24.0506	3.5443	64.0582	8.34028	22.0567	3.34213
223.899	48.28	5.51559	94.4844	0.959233	0.239808	0	0.239808	0.479616	0	63.3094	28.5372	2.63789	57.1429	13.125	23.6264	3.85375
224.046	48.32	5	95	1.30435	0.652174	0	0	0.652174	0	54.3478	35	5.43478	64.3134	14.0093	25.3187	1.60305
224.194	48.36	8.53659	91.4634	2.23577	0.609756	0	0.609756	1.01626	0	50.2033	35.3659	4.87805	63.0631	14.1199	26.2867	3.05677
224.341	48.4	9.04762	90.9524	2.14286	0.952381	0	0.238095	0.952381	0	58.3333	28.0952	3.80952	56.341	17.2117	16.4205	3.7037
224.488	48.44	6.71642	93.2836	0.995025	0.746269	0	0	0.248756	0	66.4179	21.393	4.72637	61.4203	11.6949	24.438	3.87454
224.636	48.48	4.38596	95.614	0.877193	0.657895	0	0.219298	0	0	61.1842	29.6053	4.16667	55.2063	13.7288	10.8581	4.32331
224.783	48.52	4.60829	95.3917	1.38249	0.460829	0	0.691244	0.230415	0	59.6774	26.0369	8.75576	62.3264	11.4527	12.9909	3.19328
224.931	48.56	5.33333	94.6667	1.33333	0.444444	0	0.222222	0.666667	0	65.3333	22	7.11111	58.4104	13.3013	6.40138	4.58554
225.078	48.6	11.1888	88.8112	3.7296	2.7972	0	0.4662	0.4662	0	62.704	19.8135	6.06061	56.4024	14.0611	5.56622	4.28016
225.226	48.64	9.7619	90.2381	2.61905	1.19048	0	0	1.19048	0.238095	58.8095	24.0476	6.66667	58.6614	13.9712	7.63636	5.66388
225.373	48.68	5.52017	94.4798	1.4862	1.27389	0	0.212314	0	0	56.051	27.8132	10.1911	60.2196	16.6784	6.40316	7.71629
225.521	48.72	8.29787	91.7021	3.40426	1.06383	0	0.638298	1.70213	0	58.2979	24.8936	7.65957	59.8291	16.726	9.79183	9.16149
225.668	48.76	8.97098	91.029	3.16623	2.63852	0	0.527704	0	0	66.7546	20.3166	3.69393	54.2823	11.9022	0.837321	5.14874
225.816	48.8	17.9355	82.0645	8.12903	7.22581	0	0.387097	0.516129	0	62.9677	15.2258	2.32258	57.6734	7.19716	0.758808	5.47238
225.963	48.84	27.8592	72.1408	14.0762	11.7302	0.879765	0.58651	0.879765	0	53.6657	16.4223	2.05279	56.6709	1.25471	0.126904	4.60606
226.25	48.88	35.8025	64.1975	19.1358	16.358	0.617284	0.925926	1.23457	0	48.7654	11.7284	3.39506	59.0909	2.10136	0.502513	3.76671
226.583	48.92	58.3931	41.6069	40.6026	35.5811	1.14778	2.15208	1.72166	0	26.3989	12.6255	2.29555	42.6337	2.09508	0	5.15222
226.917	48.96	18.018	81.982	7.80781	6.30631	0	0.600601	0.900901	0	62.1622	16.5165	3.003	61.6801	1.5855	0.229621	5.64604
227.25	49	61.9565	38.0435	40.2174	37.5	0.271739	1.63043	0.271739	0	26.3587	8.42391	2.17391	45.1565	1.46843	0.14881	3.03468
227.583	49.04	70.8006	29.1994	39.7174	35.7928	0.941915	2.04082	0.941915	0	17.2684	8.16327	3.13972	46.9609	3.53414	0.4971	2.91027
227.917	49.08	60.1093	39.8907	37.7049	33.8798	1.91257	1.36612	0.546448	0	27.8689	9.83607	2.18579	53.1969	2.12766	1.51134	3.57583
228.25	49.12	69.969	30.031	35.2941	30.031	0.619195	3.09598	1.54799	0	17.0279	10.2167	2.78638	48.2372	4.29448	0.319489	1.88679
228.583	49.16	14.8704	85.1296	5.3206	3.54707	0	1.50068	0.272851	0	72.5784	10.6412	1.09141	50.7061	15.4633	0	2.36376
228.917	49.2	11.7005	88.2995	2.96412	0.624025	0	2.02808	0.312012	0	77.3791	9.04836	1.56006	56.6599	14.9511	0	2.76134
229.25	49.24	18.0328	81.9672	3.57675	2.08644	0	0.596125	0.894188	0	73.3234	7.45156	1.19225	55.0569	32.535	0	1.19126
229.583	49.28	15.2799	84.7201	5.29501	3.02572	0.302572	1.36157	0.605144	0	70.4992	11.1952	2.118	57.2168	57.706	0	5.15654
229.917	49.32	15.9292	84.0708	7.9646	4.12979	0	2.65487	1.17994	0	69.9115	10.0295	3.24484	62.5414	53.2058	0	8.40081
230.25	49.36	79.1304	20.8696	44.6377	34.4928	0.869565	8.69565	0.289855	0	6.37681	12.4638	1.15942	59.0747	0.472255	0.118483	0.472255
230.583	49.4	77.2727	22.7273	41.4773	33.5227	0.568182	5.11364	2.27273	0	9.09091	10.5114	2.84091	60.8018	0.111235	0	1.10132
230.917	49.44	83.8006	16.1994	64.486	54.5171	1.24611	6.23053	2.49221	0	9.03427	4.36137	1.55763	43.0851	0.176991	0	1.05263
231.25	49.48	90.4321	9.5679	64.8148	57.716	1.23457	3.08642	2.77778	0	3.08642	5.24691	1.23457	44.4254	0	0	0.85034
231.583	49.52	90.303	9.69697	67.8788	61.2121	0.606061	3.63636	2.42424	0	2.42424	5.75758	1.21212	37.1429	0	0	0.190114
231.917	49.56	87.8315	12.1685	62.5585	55.2262	0.936037	4.52418	1.87207	0	4.68019	4.9922	2.18409	52.1285	0	0	0.446097
232.25	49.6	85.9444	14.0556	70.4246	62.6647	1.46413	2.78184	3.51391	0	4.68521	5.56369	2.04978	33.2356	0	0.389484	3.94366
232.583	49.64	89.3617	10.6383	65.3495	54.1033	3.95137	3.34347	3.95137	0	3.64742	4.25532	1.82371	40.0729	0	0.543478	8.34725
232.917	49.68	88.2834	11.7166	74.6594	66.485	1.90736	2.45232	3.81471	0	4.63215	4.08719	2.7248	28.18	0	0	5.54529
233.25	49.72	89.4231	10.5769	66.9872	62.1795	1.28205	1.92308	1.60256	0	4.16667	3.52564	2.24359	31.2775	0	0.21978	3.40426
233.583	49.76	89.3293	10.6707	71.9512	58.2317	6.09756	4.26829	2.13415	0	2.7439	3.96341	3.04878	35.1779	0	0	5.24345
233.917	49.8	84.4512	15.5488	67.0732	57.3171	4.57317	2.13415	3.04878	0	5.18293	6.40244	3.04878	19.8044	0	0	3.08057
234.25	49.84	90.5844	9.41558	72.4026	65.5844	1.2987	3.24675	2.27273	0	3.8961	4.22078	0.649351	20.8226	0	0	1.26904
234.583	49.88	86.6071	13.3929	68.4524	59.2262	4.16667	3.27381	1.78571	0	2.97619	7.44048	2.38095	21.1268	0.234192	0	1.61663
234.917	49.92	91.5361	8.46395	73.3542	66.7712	1.5674	3.44828	1.5674	0	3.1348	4.07524	0.940439	21.2346	0	0.977995	2.40964
235.25	49.96	90.4762	9.52381	71.131	63.3929	2.08333	1.4881	3.86905	0	4.16667	3.27381	1.4881	16.6253	0.493827	0	1.22549
235.583	50	86.8132	13.1868	67.3077	59.0659	2.74725	2.47253	3.02198	0	4.3956	6.04396	1.92308	19.1111	0.221729	0.442478	0.662252
235.75	50.02	88.724	11.276	69.1395	61.7211	0.593472	3.56083	3.26409	0	3.26409	5.93472	0.890208	23.2346	1.12613	0.227273	0.678733
236.114	50.06	90.5325	9.46746	84.2209	69.0335	3.5503	2.5641	8.6785	0.394477	1.97239	4.73373	2.76134	24.6657	0	0.296296	0.883652
236.341	50.08	90.4192	9.58084	84.7305	76.3473	2.69461	2.09581	3.59281	0	2.39521	3.89222	2.39521	19.9041	0.239234	0	3.69515
236.795	50.12	92.0792	7.92079	85.1485	72.9373	3.9604	2.9703	5.28053	0	1.9802	2.9703	2.31023	28.1991	0.471698	0.236407	0.705882
237.249	50.16	87.7419	12.2581	75.4839	65.1613	2.58065	2.58065	5.16129	0	3.54839	5.48387	2.25806	36.214	0.816327	1.41988	1.81818
237.703	50.2	88.4726	11.5274	78.098	68.0115	3.7464	1.15274	4.61095	0	3.7464	4.89914	1.15274	26.4831	0.211416	0.211416	1.66667
238.157	50.24	91.4373	8.56269	83.1804	71.8654	4.89297	1.83486	4.58716	0	1.83486	4.28135	1.52905	32.1577	0.207039	0	0.413223
238.611	50.28	92.8125	7.1875	81.875	66.5625	4.375	2.8125	7.5	0	0.625	2.5	2.8125	38.4615	0.191939	2.07156	0.573614
239.065	50.32	88.7538	11.2462	77.8116	59.2705	3.34347	3.03951	11.8541	0	2.73556	6.07903	1.21581	60.0728	0.483092	1.67064	0.842359
239.519	50.36	87.4644	12.5356	82.0513	65.5271	2.5641	1.1396	12.5356	0	1.4245	7.97721	1.4245	39.7942	0	0.34188	0.511945
239.973	50.4	84.0541	15.9459	82.4324	72.973	2.16216	0.27027	6.21622	0	4.32432	9.72973	0.810811	23.5537	0	0	1.82556
240.2	50.42	86.8066	13.1934	84.2579	67.7661	5.997	0.89955	9.5952	0	4.49775	7.49625	0.89955	27.2628	0	1.07875	0.217628
240.654	50.46	84.7377	15.2623	80.9221	65.1828	3.81558	1.74881	10.1749	0	2.86169	10.1749	1.27186	25.2081	0.708383	0	0.237248
240.881	50.48	84.0278	15.9722	76.3889	63.1944	3.47222	2.77778	6.25	0.694444	3.47222	9.72222	2.08333	28.7129	0	0.492611	0.492611
241.335	50.52	86.1582	13.8418	81.0734	70.339	2.82486	1.69492	6.21469	0	2.82486	7.06215	3.10734	38.9655	0	0	0.684932
241.789	50.56	83.6478	16.3522	78.6164	66.6667	3.14465	0.943396	7.86164	0	4.08805	9.43396	1.57233	18.4615	0.255754	0.763359	1.26582
242.243	50.6	79.8883	20.1117	76.257	61.4525	4.46927	0.837989	9.21788	0	4.7486	10.8939	4.18994	24.6316	0.210084	0	2.46407
242.697	50.64	80.8219	19.1781	75.6164	63.0137	1.09589	0.821918	10.6849	0	3.56164	10.6849	4.38356	34.7048	0.71048	0	0.533808
243.151	50.68	79.085	20.915	70.5882	56.8627	1.96078	1.30719	10.4575	0	3.26797	15.0327	2.61438	49	0	0.332226	0
243.605	50.72	84.6154	15.3846	69.2308	56.044	3.2967	2.1978	7.69231	0	4.3956	8.79121	2.1978	59.009	0	0	0.44843
243.832	50.74	76.257	23.743	63.6872	46.9274	5.02793	3.63128	7.82123	0.27933	5.02793	12.5698	5.30726	46.8053	0.883652	1.75182	0
244.286	50.78	74.8538	25.1462	67.8363	53.2164	7.30994	1.75439	5.55556	0	4.97076	15.7895	4.38596	38.4892	0.714286	0.358423	0
244.741	50.82	85.7595	14.2405	79.4304	60.7595	5.06329	1.26582	12.3418	0	5.06329	7.59494	0.949367	39.6947	2.23881	1.87266	0
245.195	50.86	80.8511	19.1489	71.4286	56.8389	8.20669	1.21581	5.16717	0	3.64742	10.0304	4.55927	43.1779	7.50799	5.23732	0
245.649	50.9	76.7584	23.2416	70.0306	57.4924	3.36391	0.917431	8.25688	0	3.36391	12.844	6.72783	49.537	10.6207	4.56554	0.154083
246.103	50.94	62.2018	37.7982	55.7798	37.7982	2.93578	0.733945	14.3119	0	4.0367	24.2202	8.07339	51.7272	2.30326	2.42005	1.05171
246.557	50.98	68.1548	31.8452	58.0357	47.619	2.97619	1.19048	6.25	0	9.82143	18.4524	2.97619	38.3486	1.26812	25.7493	0
247.011	51.02	68.5015	31.4985	56.8807	48.318	3.0581	0.611621	4.89297	0	7.33945	19.8777	3.66972	46.1285	2.88	50.449	0.328407
247.465	51.06	65.7321	34.2679	52.9595	43.3022	4.04984	0.623053	4.6729	0.311526	19.0031	12.1495	2.80374	49.5283	6.19469	15.873	6.05613
247.919	51.1	47.2892	52.7108	40.6627	28.9157	2.10843	0.60241	9.03614	0	28.3133	18.0723	6.0241	52.0231	5.59345	6.61269	4.55172
248.373	51.14	48.9097	51.0903	39.2523	31.1526	1.24611	0.934579	5.919	0	34.2679	13.7072	3.11526	52.8634	3.94922	23.0508	6.45604
248.6	51.16	49.6798	50.3202	38.9753	29.6432	2.74474	0.548948	5.85544	0.182983	24.7027	16.8344	6.77036	63.772	6.85397	16.3571	10.5013
249.054	51.2	46.729	53.271	40.1869	30.5296	0.934579	0.311526	8.41121	0	36.4486	13.7072	2.18069	49.5283	3.78215	19.7982	2.30415
249.508	51.24	52.6154	47.3846	41.5385	29.8462	3.07692	0.307692	7.69231	0.615385	26.4615	15.3846	5.23077	59.0164	8.3237	22.331	2.69939
249.735	51.26	32.8446	67.1554	26.393	18.1818	0.879765	0.58651	6.74487	0	49.8534	13.4897	2.93255	49.1803	8.08219	7.82967	0.14881
250.189	51.3	33.6364	66.3636	16.9697	13.6364	1.81818	0.606061	0.909091	0	48.4848	11.8182	6.06061	53.3898	4.83871	11.3892	0
250.643	51.34	15.625	84.375	8.125	5.9375	1.25	0	0.9375	0	66.875	14.6875	2.8125	60.347	5.39273	9.32584	0
250.87	51.36	16.0494	83.9506	5.18519	3.45679	0.493827	0.246914	0.987654	0	65.679	14.5679	3.45679	55.6407	5.48654	7.68453	0
251.324	51.4	10.3933	89.6067	5.61798	3.65169	0	0.561798	1.40449	0	73.3146	14.0449	2.24719	65.4369	4.09683	11.0535	2.92177
251.551	51.42	12.1875	87.8125	3.4375	2.1875	0	0.625	0.625	0	74.375	11.25	2.1875	47.2817	5.59876	14.7472	0
252.005	51.46	19.4915	80.5085	8.75706	6.49718	0	0.282486	1.9774	0	65.2542	13.5593	1.69492	57.7061	4.5159	5.20951	0
252.459	51.5	31.2102	68.7898	12.1019	8.28025	0.955414	1.91083	0.955414	0	51.9108	13.6943	2.86624	43.7276	3.92984	11.7089	0
252.914	51.54	39.375	60.625	15	11.25	1.25	1.5625	0.9375	0	42.8125	15.3125	2.5	37.2549	2.54808	7.94224	0
253.141	51.56	46.2687	53.7313	20.597	17.6119	1.49254	1.19403	0.298507	0	38.806	12.8358	2.08955	20.6161	1.70038	3.43249	0
253.368	51.58	38.3929	61.6071	14.881	10.7143	0.297619	1.19048	2.67857	0	43.4524	12.7976	5.35714	32.6653	0.795229	5.13308	0
253.595	51.6	50.3185	49.6815	22.6115	18.4713	1.59236	1.27389	1.27389	0	34.3949	13.6943	1.27389	18.6528	1.15241	3.9801	0.771208
253.822	51.62	45.8599	54.1401	21.0191	17.5159	1.27389	1.27389	0.955414	0	37.8981	13.3758	2.2293	36.0489	3.53478	3.53635	0
254.276	51.66	45.5927	54.4073	18.845	15.5015	0	1.82371	1.51976	0	37.386	14.5897	2.43161	39.4107	1.88673	3.89381	0
254.503	51.68	56.4935	43.5065	24.3506	20.4545	1.2987	0.324675	2.27273	0	28.5714	13.961	0.974026	26.8409	1.72983	3.88128	0
254.73	51.7	42.2374	57.7626	22.6027	17.8082	0.913242	1.82648	2.05479	0	39.726	14.1553	3.19635	33.0275	1.59402	0.152672	0
254.957	51.72	45.9627	54.0373	18.6335	16.4596	1.24224	0.310559	0.621118	0	39.441	13.9752	0.621118	14.1333	0.265957	1.5748	0
255.184	51.74	46.4968	53.5032	16.242	12.1019	1.59236	0.955414	1.59236	0	35.0318	14.9682	3.50318	22.8501	1.05018	2.39808	0
255.411	51.76	43.6137	56.3863	17.757	16.1994	0	0.311526	1.24611	0	40.81	13.3956	2.18069	16.6234	1.78571	3.99002	0
255.638	51.78	37.1345	62.8655	12.2807	8.47953	1.46199	0.584795	1.75439	0	42.1053	18.4211	1.75439	35.8349	1.47874	0.559701	0
255.865	51.8	47.1154	52.8846	14.4231	11.5385	0.641026	0.641026	1.28205	0.320513	37.1795	13.7821	1.28205	44.086	2.10526	3.125	0
256.092	51.82	47.9876	52.0124	24.7678	20.743	0.928793	1.23839	1.85759	0	30.3406	17.3375	3.71517	38.0038	2.25141	5.27273	0
256.319	51.84	51.7572	48.2428	27.1565	22.3642	1.91693	2.55591	0	0.319489	26.5176	17.5719	3.19489	47.4832	10.5105	0.831947	0.334448
256.546	51.86	31.0559	68.9441	8.07453	5.2795	0.621118	1.5528	0.621118	0	47.8261	17.7019	3.41615	34.8178	3.7037	0.803213	0
256.773	51.88	26.087	73.913	8.07453	5.2795	0.621118	0.621118	1.5528	0	55.9006	16.4596	1.24224	38.1958	0.382409	0.572519	0
257	51.9	39.4322	60.5678	15.142	12.3028	0.630915	0.630915	1.57729	0	43.8486	12.9338	3.15457	29.7118	0.441501	1.74292	0
257.218	51.92	56.3584	43.6416	27.1676	20.5202	2.02312	1.44509	3.17919	0	26.0116	15.896	1.44509	31.6206	0.393701	2.87908	0
257.436	51.94	57.8616	42.1384	21.0692	16.0377	1.25786	1.25786	2.51572	0	28.6164	10.6918	2.83019	33.3333	0.209205	5.16899	0.209205
257.655	51.96	47.9224	52.0776	26.5928	18.5596	2.21607	1.93906	3.60111	0.277008	36.0111	13.0194	2.77008	29.9029	0.193798	3.91791	0
257.873	51.98	38.3901	61.6099	21.3622	15.7895	2.47678	1.23839	1.85759	0	44.2724	13.9319	3.09598	36.5422	2.61286	5.56586	0
258.309	52.02	51.0769	48.9231	25.8462	22.1538	1.23077	0.923077	1.53846	0	30.4615	14.4615	3.38462	26.8018	0.44843	3.05677	0
258.527	52.04	35.2941	64.7059	19.7059	13.8235	0.882353	1.47059	3.52941	0	43.5294	14.4118	5.29412	38.5172	4.65517	2.12389	0
258.745	52.06	41.1243	58.8757	15.9763	11.2426	0	1.47929	3.25444	0	35.7988	17.4556	5.32544	38.8788	4.32526	4.32526	0
258.964	52.08	44.8276	55.1724	27.5862	19.8276	1.72414	2.87356	3.16092	0	36.7816	15.2299	2.58621	26.8908	22.8525	3.05499	0
259.182	52.1	47.561	52.439	20.7317	14.6341	0.914634	1.82927	3.35366	0	39.939	9.14634	2.7439	28.0702	36.5287	2.14592	0
259.4	52.12	32.7684	67.2316	19.774	12.1469	2.54237	2.25989	2.82486	0	49.435	15.5367	1.9774	36.2162	26.2948	1.59574	0
259.618	52.14	37.6947	62.3053	15.2648	12.4611	0.311526	1.55763	0.934579	0	47.352	12.1495	2.80374	24.1135	23.9577	3.20366	0
259.836	52.16	34.7578	65.2422	23.0769	15.3846	2.849	3.7037	0.854701	0.2849	46.7236	14.8148	3.1339	34.3925	16.6667	2.01465	0
260.055	52.18	31.5166	68.4834	17.2986	13.5071	0.7109	2.36967	0.7109	0	52.3697	12.7962	3.31754	37.3887	11.1989	2.4602	0
260.273	52.2	13.8554	86.1446	8.43373	5.12048	0	1.80723	1.50602	0	70.7831	11.747	3.31325	31.2629	3.01205	1.82927	0
260.491	52.22	7.83699	92.163	2.82132	1.5674	0	0.940439	0.31348	0	79.9373	10.6583	1.5674	21.6216	2.63158	0.973236	0
260.709	52.24	6.36132	93.6387	1.78117	1.01781	0	0.508906	0.254453	0	81.4249	10.9415	1.01781	23.2422	1.53846	0.194932	0
260.927	52.26	16.8168	83.1832	4.2042	3.3033	0.3003	0.3003	0.3003	0	74.4745	7.50751	1.2012	24.3182	2.00445	2.86976	0
261.145	52.28	27.9743	72.0257	14.4695	9.32476	0.96463	2.2508	1.92926	0	52.4116	17.6849	1.60772	31.4978	6.58436	2.57511	0
261.364	52.3	46.9841	53.0159	20.3175	16.8254	0.31746	1.90476	1.26984	0	37.1429	14.9206	0.952381	32.1121	9.90291	8.84086	0
261.582	52.32	43.1138	56.8862	17.9641	14.3713	1.49701	0.898204	1.1976	0	35.6287	17.9641	2.39521	36.9811	21.365	6.85413	0
262.018	52.36	48.9426	51.0574	18.7311	12.3867	1.81269	2.41692	2.1148	0	27.4924	19.0332	4.53172	30.4622	47.9781	15.9011	0
262.236	52.38	42.0118	57.9882	15.3846	12.7219	1.18343	0.887574	0.591716	0	42.8994	11.8343	2.66272	22.6545	52.5	16.1228	0
262.455	52.4	40.2985	59.7015	17.9104	14.0299	0.895522	2.08955	0.895522	0	37.9104	17.3134	3.58209	22.9885	50.5119	2.46637	0
262.673	52.42	33.631	66.369	10.7143	8.03571	0.297619	1.4881	0.892857	0	44.3452	16.9643	5.05952	45.5429	31.2152	17.4029	0
262.891	52.44	33.4347	66.5653	17.0213	11.8541	0.303951	2.73556	2.12766	0	42.2492	19.1489	4.55927	19.5599	37.4618	15.4959	0
263.109	52.46	28.1818	71.8182	12.2727	9.31818	0.454545	0.681818	1.81818	0	27.2727	17.0455	2.72727	20.1452	26.7287	25.9409	0
263.545	52.5	50	50	19.3069	13.8614	0.49505	3.9604	0.990099	0	34.1584	15.3465	0.49505	16.1826	10.7407	3.21285	0
263.982	52.54	48.318	51.682	16.5138	12.2324	0.30581	2.44648	1.52905	0	30.2752	18.3486	3.0581	30.2772	53.1	49.1323	0
264.2	52.56	35.7746	64.2254	19.1549	13.2394	0.56338	3.94366	1.40845	0	36.6197	20	6.47887	25.1055	53.2112	36.1186	0
264.636	52.6	37.1257	62.8743	18.2635	15.2695	0.299401	0.598802	2.09581	0	44.012	11.0778	7.78443	43.1973	49.1789	12.2388	0
264.855	52.62	36.6569	63.3431	12.9032	9.38416	0	2.34604	0.879765	0.293255	40.4692	16.4223	6.15836	31.25	41.5094	20.64	0
265.073	52.64	34.7305	65.2695	17.3653	11.6766	1.49701	2.39521	1.79641	0	41.3174	19.1617	4.49102	51.0264	32.3413	9.90753	0
265.291	52.66	37.6471	62.3529	13.2353	7.64706	0.294118	3.52941	1.76471	0	38.5294	18.5294	4.70588	58.9867	30.3946	23.4534	0
265.509	52.68	39.6601	60.3399	17.847	11.3314	0.849858	3.68272	1.983	0	36.8272	17.2805	5.66572	74.0822	21.9931	10.5712	0
265.727	52.7	55.2795	44.7205	20.4969	15.8385	1.86335	1.5528	1.24224	0	30.1242	11.8012	2.79503	78.4615	12.7262	13.5838	0
265.945	52.72	35.2601	64.7399	18.7861	8.67052	3.75723	4.33526	2.02312	0	38.1503	21.3873	4.91329	83.6715	8.42697	12.3293	0
266.164	52.74	46.2644	53.7356	23.2759	14.0805	0.862069	4.88506	3.44828	0	31.3218	13.5057	8.04598	81.6649	15.0783	21.3753	0
266.6	52.78	27.451	72.549	13.4454	10.084	0.280112	0.840336	2.2409	0	38.0952	21.8487	12.3249	80.2762	9.54523	1.57694	0
267.036	52.82	9.43026	90.5697	2.35756	1.37525	0.196464	0.392927	0.392927	0	75.6385	12.3772	2.35756	51.8904	5.02693	0.0944287	0
267.255	52.84	13.7845	86.2155	10.5263	5.76441	0.75188	2.75689	1.25313	0	51.3784	14.2857	19.0476	65.6922	21.7888	0	0
267.473	52.86	16.0606	83.9394	7.27273	4.24242	0.30303	1.51515	1.21212	0	63.6364	12.4242	7.57576	55.4054	35.9307	0.134953	0
267.691	52.88	7.00637	92.9936	3.50318	2.54777	0	0.636943	0.318471	0	78.9809	11.1465	1.91083	36.0489	7.35849	0.40568	0
267.909	52.9	24.1287	75.8713	12.3324	8.0429	0.268097	1.07239	2.94906	0	43.9678	15.5496	15.5496	66.607	21.7239	0.975177	0
268.127	52.92	10.5919	89.4081	4.98442	3.42679	0.623053	0.311526	0.623053	0	77.5701	10.5919	1.24611	31.2634	12.6943	1.89076	0
268.345	52.94	6.39535	93.6047	2.61628	1.45349	0.290698	0.581395	0.290698	0	75.8721	14.2442	2.90698	25.5411	17.2043	0	0
268.564	52.96	9.63855	90.3614	3.01205	1.80723	0	0.301205	0.903614	0	70.4819	15.9639	2.71084	24.8869	9.97963	0	0
268.782	52.98	12.3944	87.6056	1.97183	0.56338	0.28169	0.28169	0.84507	0	68.4507	17.4648	1.69014	30.6641	10.3327	1.1583	0
269.14	53.02	4.58015	95.4198	1.27226	0.508906	0	0	0.763359	0	84.4784	6.87023	3.81679	21.0843	6.03774	1.19048	0
269.42	53.06	10.4972	89.5028	1.65746	0.828729	0	0	0.828729	0	75.9669	9.66851	3.31492	39.5659	25.125	5.66929	4.00641
269.7	53.1	7.49186	92.5081	2.60586	0.325733	0.325733	0.325733	1.62866	0	78.1759	13.0293	0.977199	41.4122	30.9618	4.0293	0
269.98	53.14	15.0142	84.9858	2.83286	0	0.283286	0.566572	1.983	0	72.238	11.3314	1.41643	40.3716	21.2766	6.18067	4.66989
270.26	53.18	8.33333	91.6667	2.46914	0.308642	0	0.308642	1.85185	0	79.6296	8.64198	3.08642	33.4702	26.8769	9.31099	0
270.54	53.22	13.8587	86.1413	0.543478	0	0	0	0.543478	0	73.913	9.78261	1.90217	41.0256	19.7943	8.5044	2.19436
270.82	53.26	10.4101	89.5899	2.2082	0.630915	0	0	1.57729	0	77.918	8.83281	2.52366	36.4729	29.2199	5.49242	0
271.1	53.3	8.28025	91.7197	0.849257	0.636943	0	0	0.212314	0	83.0149	8.28025	0.424628	18.6528	13.7109	23.2095	0
271.38	53.34	15.0641	84.9359	1.60256	0	0	0	1.60256	0	75	8.65385	1.28205	21.4106	1.24378	55.0396	0
271.66	53.38	8.86525	91.1348	1.24113	0.177305	0.177305	0	0.886525	0	83.156	7.0922	0.886525	31.3869	1.79211	42.7577	0
271.94	53.42	9.20245	90.7975	1.84049	0.613497	0	0	1.22699	0	83.4356	5.82822	1.22699	20.8738	0.722892	27.8459	0
272.22	53.46	6.41026	93.5897	1.92308	1.60256	0	0	0.320513	0	85.2564	7.69231	0.641026	35.4037	0	2.42424	0
272.5	53.5	8.4375	91.5625	1.5625	0.3125	0	0	1.25	0	84.0625	5.625	1.875	28.5714	1.75439	1.32159	0
272.78	53.54	8.34951	91.6505	3.68932	1.16505	0	0.582524	1.94175	0	68.5437	6.60194	16.1165	33.634	1.1465	1.27226	0
273.06	53.58	10.3226	89.6774	2.58065	0.967742	0	0.322581	1.29032	0	82.5806	5.80645	1.29032	28.4065	3.34821	1.14155	0
273.34	53.62	10.5422	89.4578	1.80723	1.20482	0	0	0.60241	0	80.1205	6.0241	3.31325	37.4765	4.79761	0.375235	0.18797
273.62	53.66	18.2965	81.7035	4.4164	1.89274	0	0.630915	1.89274	0	70.6625	7.57098	3.15457	22.3039	18.5519	0.487805	0
273.9	53.7	12.6506	87.3494	2.81124	1.20482	0	0	1.60643	0	79.5181	6.4257	1.40562	36.0719	4.35299	0.383632	0
274.18	53.74	11.2069	88.7931	2.01149	0.574713	0.287356	0	1.14943	0	79.8851	8.04598	0.862069	18.6916	5.29376	2.28311	0
274.46	53.78	12.8492	87.1508	4.18994	3.07263	0.27933	0.27933	0.558659	0	76.5363	8.10056	2.51397	55.857	53.7216	11.8478	0
274.74	53.82	13.6364	86.3636	3.33333	1.21212	0	0.30303	1.81818	0	77.8788	7.27273	1.21212	50.9658	5.12278	12.8238	0
275.02	53.86	11.5646	88.4354	3.62812	1.36054	0.226757	0.226757	1.81406	0	77.7778	8.84354	1.5873	58.2386	26.7081	11.4094	0
275.3	53.9	17.5896	82.4104	5.21173	2.60586	0	0.651466	1.9544	0	73.6156	7.16612	1.62866	55.1825	3.25965	11.3842	0
275.58	53.94	17.5637	82.4363	4.24929	1.41643	0.283286	0.566572	1.983	0	72.8045	7.93201	1.69972	65.8937	2.54237	5.47945	0
275.86	53.98	14.0065	85.9935	2.28013	0.977199	0	0	1.30293	0	77.1987	8.14332	0.651466	64.9143	4.8913	2.66963	0
276.14	54.02	23.3533	76.6467	4.19162	1.79641	0.299401	0.299401	1.79641	0	68.5629	7.48503	0.598802	42.7101	10.4455	0.85034	4.73856
276.42	54.06	24.127	75.873	1.90476	0.634921	0	0.634921	0.634921	0	65.3968	8.25397	1.5873	24.821	1.87354	2.1028	0
276.7	54.1	18.0055	81.9945	2.49307	1.66205	0	0	0.831025	0	60.3878	14.4044	6.92521	54.0712	4.0293	0.253807	0
276.98	54.14	18.6047	81.3953	1.74419	0.290698	0.290698	0	1.16279	0	62.7907	9.01163	9.30233	23.5556	4.05117	0	0
277.26	54.18	36.7052	63.2948	4.04624	0.289017	0.578035	0.289017	2.89017	0	53.4682	9.53757	0.289017	58.9561	2.3175	0.472255	0
277.54	54.22	27.1903	72.8097	3.62538	0.302115	0	0.60423	2.71903	0	54.6828	12.6888	5.43807	59.1862	2.28916	0	0
277.82	54.26	28.6957	71.3043	3.47826	0.289855	0	0	3.18841	0	55.942	11.8841	3.18841	56.4394	5.03597	0.251889	0
278.1	54.3	40.81	59.19	7.47664	4.04984	0.934579	0.623053	1.86916	0	45.4829	10.5919	3.11526	49.7653	3.47432	0.15625	0
278.38	54.34	31.25	68.75	3.80435	1.3587	0	0.271739	2.17391	0	47.2826	12.2283	8.96739	55.7692	2.80374	0	0
278.66	54.38	31.1321	68.8679	3.45912	0.628931	0	0.314465	2.51572	0	51.5723	13.8365	3.14465	51.5982	5.87393	0.30349	0
278.94	54.42	34.0852	65.9148	4.01003	1.25313	0	0.250627	2.50627	0	49.1228	15.2882	1.50376	51.6364	6.03645	0.121065	0
279.22	54.46	29.8551	70.1449	2.89855	0.57971	0	0.289855	2.02899	0	50.7246	16.8116	2.6087	37.0438	22.9255	0	0
279.5	54.5	33.0688	66.9312	5.29101	2.6455	0	0	2.6455	0	52.6455	12.4339	1.5873	48.4311	46.1425	0	0
279.78	54.54	66.4537	33.5463	7.98722	5.43131	0.319489	0	2.23642	0	23.6422	9.26518	0.638978	50.8634	10.7274	0.15674	0
280.06	54.58	71.7949	28.2051	14.4231	11.859	0.320513	0.961538	0.961538	0.320513	20.5128	6.41026	1.28205	44.6809	4.72973	0.176991	0.176991
280.34	54.62	73.5849	26.4151	28.6164	23.2704	2.20126	2.83019	0.314465	0	16.9811	6.60377	2.83019	18.0412	0.512821	0.257069	0
280.62	54.66	86.6279	13.3721	27.6163	23.5465	0.872093	2.03488	0.872093	0.290698	9.01163	3.77907	0.581395	14.4279	0.248139	0.985222	0
280.9	54.7	80.4487	19.5513	46.4744	41.9872	1.28205	1.60256	1.60256	0	11.2179	7.05128	0.961538	12.605	0.557103	0.557103	0
281.18	54.74	86.6242	13.3758	31.8471	28.9809	1.27389	0.636943	0.955414	0	7.00637	3.82166	2.2293	21.6958	0	0.742574	0
281.46	54.78	85.7143	14.2857	44.4444	40.6349	1.5873	1.90476	0.31746	0	9.52381	2.85714	1.90476	15.0943	0	1.59151	0
281.74	54.82	81.25	18.75	34.0625	31.25	1.5625	0.9375	0.3125	0	10.625	5.9375	1.875	18.3673	0	0.759494	0
282.02	54.86	75.2841	24.7159	30.9659	28.125	1.70455	0.568182	0.568182	0	5.11364	10.7955	8.52273	27.572	0.409836	0.613497	0
282.3	54.9	72.1154	27.8846	39.9038	35.5769	1.44231	0.480769	2.40385	0	6.49038	9.375	11.7788	29.4915	0.169205	0.337838	0
282.58	54.94	75.7576	24.2424	12.4242	10.303	0.30303	0.30303	1.21212	0.30303	10.9091	9.69697	3.33333	31.1065	1.23711	0.4158	0
282.86	54.98	59.2262	40.7738	19.0476	15.1786	0	1.19048	2.67857	0	25.2976	10.119	4.16667	38.3486	7.15503	0.365631	0
283.1	55.02	60.9091	39.0909	22.7273	20	0.30303	0.909091	1.51515	0	29.0909	8.18182	1.51515	30.5263	11.0487	1.04167	0
283.3	55.06	74.6269	25.3731	43.5821	40	0.597015	1.49254	1.49254	0	17.3134	6.26866	1.79104	19.2771	0	0.954654	0
283.5	55.1	79.3651	20.6349	37.4603	33.3333	0.634921	2.53968	0.634921	0.31746	13.0159	4.7619	2.85714	12.5	0	1.36986	0
283.7	55.14	77.3109	22.6891	47.3389	43.6975	0	1.96078	1.68067	0	14.2857	5.04202	3.08123	16	0	0.700935	0
283.9	55.18	78.0564	21.9436	38.8715	35.1097	0.31348	3.44828	0	0	14.7335	4.70219	2.50784	17.9949	0	0.511509	0
284.1	55.22	75.1309	24.8691	46.8586	41.8848	0.52356	1.83246	2.35602	0.26178	16.2304	5.49738	2.6178	12.7854	0.454545	1.35135	0
284.3	55.26	75.6329	24.3671	40.1899	35.443	0.316456	3.16456	0.949367	0.316456	12.9747	8.5443	2.8481	15.7333	0.793651	3.10078	0
284.5	55.3	71.9128	28.0872	41.1622	37.046	0.484262	2.17918	1.21065	0.242131	20.339	6.53753	0.968523	12.1277	0	5.05051	0
284.7	55.34	78.4375	21.5625	43.4375	38.125	0.625	2.1875	2.5	0	10.9375	8.125	2.1875	11.8457	0.274725	7.39796	0
284.9	55.38	90.6752	9.32476	36.9775	32.1543	0.321543	2.89389	1.60772	0	6.10932	2.89389	0.321543	14.5604	0.273973	4.21053	0
285.1	55.42	92.283	7.71704	54.9839	44.373	0.643087	5.46624	4.50161	0	5.14469	1.28617	0.96463	9.85507	1.14613	0.862069	0
285.3	55.46	90.9657	9.03427	38.3178	29.9065	0	7.47664	0.934579	0	5.29595	3.73832	0	4.74777	0.589971	1.17302	0.295858
285.5	55.5	85.7143	14.2857	48.4472	37.2671	0.310559	6.8323	3.72671	0.310559	6.21118	7.14286	0.931677	8	0	4.63215	0
285.7	55.54	87.5	12.5	44.5513	34.6154	0.961538	6.73077	2.24359	0	8.01282	2.88462	1.60256	13.5734	0.550964	4.24403	0
285.9	55.58	88.254	11.746	63.4921	56.1905	0.31746	3.80952	2.85714	0.31746	7.30159	2.85714	1.26984	7.07965	0.58651	1.73913	0
286.1	55.62	90.4348	9.56522	55.942	50.4348	0.869565	3.47826	0.869565	0.289855	6.08696	3.18841	0.289855	22.1219	0	1.55556	0
286.3	55.66	85.8065	14.1935	75.6452	64.1935	5.80645	4.03226	1.6129	0	10.3226	3.54839	0.322581	21.519	0.753769	0	0
286.5	55.7	85.342	14.658	62.5407	56.0261	1.9544	2.9316	1.62866	0	8.14332	3.90879	2.28013	16.3488	0.542005	1.34409	0
286.7	55.74	89.2063	10.7937	69.5238	62.5397	1.26984	4.44444	1.26984	0	5.07937	5.39683	0.31746	13.6986	0.544959	0.815217	0
286.9	55.78	91.8782	8.12183	78.4264	70.0508	1.01523	4.06091	3.04569	0.253807	4.56853	3.04569	0.507614	7.72834	0.233645	2.28833	0
287.1	55.82	90.8517	9.14826	67.1924	58.9905	1.57729	3.78549	2.83912	0	3.78549	4.4164	0.630915	11.2045	1.10803	1.38122	0
287.3	55.86	93.6508	6.34921	77.7778	71.1111	1.90476	2.22222	2.22222	0.31746	3.80952	1.90476	0.31746	10.2564	0.284091	3.57143	0
287.5	55.9	93.1818	6.81818	73.3766	65.9091	1.94805	2.27273	3.24675	0	3.8961	2.5974	0.324675	9.67742	0.58309	2.01149	0
287.7	55.94	93.2203	6.77966	78.8136	70.339	3.38983	2.25989	2.82486	0	4.51977	1.69492	0.564972	9.69388	1.75439	1.25945	0
287.9	55.98	84.1542	15.8458	80.9422	69.8073	5.56745	1.2848	4.28266	0	7.70878	4.28266	2.56959	19.3437	6.15883	0	0
288.092	56.02	93.3754	6.62461	75.0789	71.6088	0.946372	0.946372	1.57729	0	2.2082	3.15457	0.630915	10.9551	9.64467	3.52304	0
288.276	56.06	87.5723	12.4277	71.6763	66.763	2.02312	1.7341	1.15607	0	7.51445	3.75723	1.15607	13.2832	1.72414	0.746269	0
288.46	56.1	83.7416	16.2584	71.0468	65.2561	2.44989	0.668151	2.67261	0	9.79955	5.79065	0.445434	16.8519	1.81818	1.27971	0
288.644	56.14	86.376	13.624	72.2071	65.3951	2.45232	0.817439	3.26975	0.27248	7.35695	4.63215	0.817439	14.2523	1.83486	0.696056	0
288.828	56.18	85.9079	14.0921	68.5637	59.6206	3.25203	1.08401	4.33604	0.271003	7.31707	5.14905	1.35501	17.8174	3.64807	1.10132	0
289.012	56.22	87.7612	12.2388	66.8657	62.3881	2.38806	0.895522	1.19403	0	6.56716	5.07463	0.298507	12.0735	4.98753	0.522193	0
289.196	56.26	88.9968	11.0032	66.9903	56.3107	6.47249	0.970874	2.91262	0.323625	4.20712	4.85437	1.61812	14.4044	19.2394	1.90217	0
289.38	56.3	88.2353	11.7647	62.0915	50.3268	8.49673	1.30719	1.63399	0.326797	3.92157	6.20915	1.30719	21.9388	19.3416	1.0101	0
289.564	56.34	84	16	53.5385	42.7692	4.61538	1.53846	4.30769	0.307692	8	6.46154	1.53846	25.7991	17.5141	1.79372	0
289.748	56.38	89.6774	10.3226	57.0968	52.9032	1.93548	0.645161	1.29032	0.322581	5.80645	3.87097	0.645161	16.442	6.07595	1.06667	0
289.932	56.42	86.9674	13.0326	62.1554	56.1404	3.7594	0.501253	1.75439	0	6.51629	5.26316	1.00251	19.0669	5.91603	2.76134	0
290.116	56.46	85.5799	14.4201	57.3668	52.0376	2.19436	0.626959	1.88088	0.626959	5.95611	5.32915	2.50784	6.99708	13.602	0.57971	0
290.3	56.5	87.3112	12.6888	62.8399	54.9849	5.13595	1.81269	0.906344	0	6.0423	5.13595	0.906344	12.6649	12.2685	3.56234	0
290.484	56.54	84.6405	15.3595	56.2092	51.634	0.980392	1.63399	1.96078	0	5.88235	7.51634	1.96078	11.8156	7.21925	0	0
290.668	56.58	87.6543	12.3457	66.0494	60.1852	2.46914	0.925926	2.46914	0	4.62963	5.55556	1.85185	30.0216	1.69851	0.643777	0
290.852	56.62	72.459	27.541	42.2951	36.3934	0.655738	0.655738	4.59016	0	12.1311	13.1148	2.29508	14.0845	1.38889	1.11421	0
291.036	56.66	62.8571	37.1429	25.7143	20.2857	0.571429	1.14286	3.71429	0	15.7143	15.7143	5.71429	33.8374	0.93633	2.57827	0
291.22	56.7	51.634	48.366	17.6471	15.0327	0	0.326797	2.28758	0	33.9869	11.1111	2.94118	17.2973	9.31373	0.537634	0
291.404	56.74	28.1496	71.8504	7.87402	4.13386	0.19685	1.5748	1.9685	0	62.0079	8.26772	1.5748	22.3242	12.8	0.152672	0
291.588	56.78	31.1688	68.8312	5.51948	3.8961	0	0.324675	1.2987	0	60.0649	7.79221	0.649351	14.9171	16.2037	0.275482	0
291.772	56.82	35.4108	64.5892	7.08215	5.66572	0	0.283286	1.13314	0	59.4901	4.24929	0.849858	11.75	20.4771	0.497512	0
291.956	56.86	30.3514	69.6486	8.94569	6.70927	0	0	2.23642	0	61.3419	7.34824	0.958466	13.5359	1.89702	0.275482	0
292.14	56.9	29.6512	70.3488	7.84884	5.81395	0.290698	0.581395	1.16279	0	63.6628	6.10465	0.290698	16.707	0.241546	0.959233	0
292.324	56.94	33.5548	66.4452	13.9535	10.6312	0.332226	0	2.99003	0	53.4884	10.9635	1.99336	11.4706	9.57447	0.584795	0
292.508	56.98	34.7432	65.2568	7.85498	5.43807	0	0.906344	1.51057	0	56.7976	7.25076	1.20846	24.9433	35.7143	1.5625	0
292.692	57.02	24.4224	75.5776	7.59076	5.28053	0	0.660066	1.65017	0	65.6766	6.60066	3.30033	33.4066	34.1534	0	0
292.876	57.06	37.971	62.029	12.1739	8.98551	0.289855	1.15942	1.73913	0	54.7826	6.37681	0.869565	17.4641	2.5641	1.87793	0
293.06	57.1	33.7748	66.2252	11.2583	9.60265	0	1.3245	0.331126	0	55.298	9.27152	1.65563	8.76133	3.77907	0.600601	0
293.244	57.14	45.1515	54.8485	11.5152	8.48485	0.606061	1.21212	1.21212	0	46.9697	7.27273	0.606061	22.3529	1.62037	0.700935	0.234742
293.428	57.18	33.9934	66.0066	9.90099	7.26073	0	0.990099	1.65017	0	55.4455	8.58086	1.9802	7.62195	1.5015	0	0
293.612	57.22	51.1905	48.8095	20.5357	16.9643	0	1.4881	2.08333	0	39.5833	7.44048	1.78571	20.7547	2.52874	1.1655	0
293.796	57.26	67.1053	32.8947	30.5921	26.9737	0.657895	0.657895	2.30263	0	26.3158	4.27632	1.64474	5.88235	4.43787	0	0
293.98	57.3	72.9231	27.0769	29.2308	26.4615	0	0.923077	1.23077	0.615385	18.1538	6.76923	1.53846	11.9241	0.539084	3.65535	0
294.164	57.34	61.4887	38.5113	26.5372	22.0065	0.647249	0.647249	3.23625	0	26.8608	10.356	1.2945	11.4613	3.05556	3.85675	0
294.348	57.38	68.6335	31.3665	24.5342	18.9441	0.931677	2.17391	2.48447	0	16.7702	11.1801	3.41615	28.125	8.57143	6.86071	0
294.532	57.42	47.6974	52.3026	12.5	9.21053	0.657895	0.657895	1.97368	0	38.4868	7.56579	5.59211	27.0983	8.14978	1.41844	0
294.716	57.46	26.1905	73.8095	4.2328	2.6455	0	0.793651	0.793651	0	64.0212	7.40741	2.1164	21.7391	10.3896	2.42424	0.206612
294.9	57.5	24.5161	75.4839	3.54839	1.6129	0	0.967742	0.967742	0	64.5161	7.09677	3.87097	12.9213	23.7687	0.558659	0
295.084	57.54	20.1258	79.8742	5.66038	4.40252	0	1.25786	0	0	74.5283	4.40252	0.943396	29.9559	30.0462	0	0.656455
295.268	57.58	29.5597	70.4403	5.03145	2.83019	0.314465	1.25786	0.628931	0	60.3774	8.80503	1.25786	40.6716	17.9173	0.556586	0
295.452	57.62	27.673	72.327	6.28931	4.08805	0	1.88679	0.314465	0	65.0943	5.34591	1.88679	36.1446	32.9744	0.4	0
295.636	57.66	27.5974	72.4026	3.57143	1.94805	0	0.974026	0.649351	0	63.3117	8.44156	0.324675	11.7479	34.3985	0.285714	0
295.82	57.7	35.3474	64.6526	7.55287	6.0423	0	0.60423	0.906344	0	55.287	7.85498	1.51057	31.893	2.8	0.205339	0.205339
296.004	57.74	50.3289	49.6711	21.3816	18.0921	0.328947	0.657895	2.30263	0	40.7895	8.55263	0.328947	13.3903	7.87402	2.77008	0
296.188	57.78	67.5603	32.4397	29.4906	24.933	0.268097	1.87668	2.41287	0	24.6649	7.23861	0.268097	13.0536	11.3636	5.92105	0.464037
296.372	57.82	76.8025	23.1975	37.931	33.8558	1.88088	0.940439	1.25392	0	19.1223	3.1348	0.940439	17.1429	12.8959	3.02267	0
296.556	57.86	72.191	27.809	24.1573	20.2247	0.561798	1.1236	2.24719	0	17.9775	7.86517	1.68539	47.4151	21.0035	1.16788	0.294551
296.74	57.9	38.2911	61.7089	8.22785	5.6962	0	0.949367	1.58228	0	53.7975	6.96203	0.949367	56.6529	17.7201	0.273598	0
296.924	57.94	30.3704	69.6296	5.18519	2.22222	0.246914	0.493827	2.22222	0	62.2222	6.17284	0.740741	33.2784	15.8114	0.978793	0.654664
297.108	57.98	30.8682	69.1318	4.18006	2.2508	0	0	1.92926	0	61.4148	6.75241	0.96463	18.5864	17.6724	0.520833	0
297.292	58.02	77.7049	22.2951	46.5574	36.3934	4.59016	3.27869	2.29508	0	16.7213	3.93443	0.983607	37.8819	17.7554	0.40568	4.84496
297.476	58.06	65	35	13	10.75	0	1.75	0.5	0	27	7.25	0.5	28.3154	25.1007	0	0
297.66	58.1	67.4772	32.5228	4.25532	2.43161	0.303951	1.51976	0	0	23.1003	7.90274	1.21581	20.9135	3.25581	0.239808	0
297.844	58.14	52.7451	47.2549	5.09804	1.96078	0.196078	1.56863	1.37255	0	37.2549	8.23529	1.56863	17.4757	4.62963	0	0
298.028	58.18	55.7994	44.2006	5.95611	4.70219	0	0.940439	0.31348	0	32.2884	10.0313	1.88088	38.1783	4.62107	0	0
298.212	58.22	56.213	43.787	5.91716	3.5503	0	1.77515	0.591716	0	34.9112	7.98817	0.887574	27.3118	29.0076	0	0
298.396	58.26	75.2212	24.7788	3.24484	2.35988	0	0.884956	0	0	17.4041	6.19469	1.17994	17.9177	23.8007	0	0
298.58	58.3	60.1824	39.8176	5.47112	3.03951	0.607903	0.911854	0.911854	0	30.6991	6.68693	1.82371	41.4591	20.9564	0.17762	0
298.764	58.34	78.4091	21.5909	14.4886	7.95455	0.284091	5.39773	0.852273	0	13.6364	4.26136	3.40909	18.3295	21.6364	0.231481	0
298.948	58.38	82.9341	17.0659	20.9581	14.0719	1.1976	4.19162	1.49701	0	5.08982	8.68263	2.39521	17.3267	22.6054	0.737101	0
299.132	58.42	90.4225	9.57746	46.4789	43.0986	1.12676	1.12676	1.12676	0	2.8169	4.50704	1.69014	11.6915	8.21918	0.248139	0
299.316	58.46	93.3862	6.61376	70.3704	65.0794	2.91005	2.38095	0	0	2.1164	2.38095	1.0582	3.57143	7.32861	0.254453	0
299.5	58.5	95.7265	4.2735	65.812	60.9687	1.4245	2.5641	0.854701	0	1.7094	1.7094	0.854701	7.14286	8.47458	1.30548	0
299.684	58.54	92.8144	7.18563	70.0599	62.2754	4.19162	2.09581	0.898204	0.598802	2.39521	3.29341	0.598802	9.72973	8.18859	1.06952	0.269542
299.868	58.58	93.0693	6.93069	72.2772	67.0792	1.48515	2.9703	0.49505	0.247525	3.21782	2.72277	0.990099	6.48148	3.78619	0.689655	1.59453
300.052	58.62	88.5714	11.4286	74.2857	69.3506	1.81818	2.33766	0.519481	0.25974	4.15584	4.67532	1.81818	9.19811	1.85185	0.235294	0.469484
300.236	58.66	90.8397	9.16031	75.0636	70.9924	0.254453	3.05344	0.508906	0.254453	5.34351	2.54453	1.27226	8.17757	0.696056	0.696056	0
300.42	58.7	90.3226	9.67742	68.3871	62.5806	1.6129	3.22581	0.645161	0.322581	7.09677	1.29032	0.967742	8.82353	0.615836	0.293255	0
300.604	58.74	75.4601	24.5399	55.5215	52.1472	0.306748	1.84049	0.613497	0.613497	13.8037	3.98773	5.82822	15.1042	10.2804	1.79028	0.25974
300.788	58.78	50.4202	49.5798	18.4874	15.9664	0.560224	1.12045	0.560224	0.280112	34.1737	5.88235	9.2437	29.5858	23.5781	0.782779	1.74419
300.972	58.82	49.1758	50.8242	21.1538	18.4066	0.824176	1.64835	0.274725	0	35.7143	4.94505	9.89011	24.9485	17.3765	0.817996	3.38645
301.156	58.86	48.1481	51.8519	10.2564	8.54701	0	1.4245	0.2849	0	39.0313	5.12821	7.12251	31.0413	17.101	0.196078	0.391389
301.34	58.9	34.6809	65.3191	6.80851	4.68085	0	1.48936	0.425532	0.212766	52.766	9.57447	2.76596	24.4373	15.3741	0.320513	0
301.524	58.94	44.0415	55.9585	3.10881	1.29534	0	1.5544	0.259067	0	47.9275	6.21762	1.81347	23.5644	13.3791	0.197628	0
301.708	58.98	27.0833	72.9167	3.86905	1.78571	0	0.892857	1.19048	0	64.5833	6.54762	1.4881	28.9641	13.6861	0.630252	0
301.8	59	34.5455	65.4545	4.6281	2.31405	0.330579	0.661157	1.32231	0	56.1983	8.26446	0.661157	28.7397	8.21622	0.235018	2.52583
302.076	59.06	80.5732	19.4268	43.949	36.3057	0.955414	3.50318	2.54777	0.636943	13.0573	5.73248	0.636943	16.0428	9.87952	0.795756	0
302.26	59.1	76.1905	23.8095	43.8095	37.1429	1.5873	3.49206	1.26984	0.31746	18.4127	4.7619	0.634921	10.2564	5.64516	0	0
302.444	59.14	77.1704	22.8296	41.8006	36.6559	0.96463	2.2508	1.92926	0	14.791	7.07395	0.643087	13.1285	6.77083	0.278552	0
302.628	59.18	84.4037	15.5963	45.2599	41.2844	0.917431	2.14067	0.917431	0	9.17431	4.58716	1.83486	17.0051	8.37209	0.505051	0
302.812	59.22	84.5161	15.4839	47.0968	39.6774	2.58065	1.6129	3.22581	0	10.6452	4.19355	0.322581	14.1274	9.06801	2.16802	0
302.996	59.26	81.3456	18.6544	50.1529	40.9786	3.36391	2.44648	3.36391	0	11.315	4.89297	1.83486	16.1538	11.7647	0	0
303.18	59.3	85.2564	14.7436	52.2436	45.8333	1.92308	1.60256	2.88462	0	8.01282	5.76923	0.641026	18.3246	12.1839	1.29199	0
303.364	59.34	79.321	20.679	53.3951	45.679	1.23457	4.01235	2.46914	0	11.7284	6.48148	1.85185	17.9747	13.3772	0.252525	0
303.548	59.38	79.4304	20.5696	49.6835	42.0886	0.632911	2.21519	4.43038	0.316456	11.3924	6.96203	1.26582	15.0538	7.69231	0.8	0.268097
303.732	59.42	79.8046	20.1954	49.8371	41.0423	2.28013	2.9316	3.58306	0	12.0521	7.16612	0.977199	14.2458	10.7232	0.831025	0.831025
304.008	59.48	84.4512	15.5488	56.0976	51.2195	0.609756	1.52439	2.7439	0	8.84146	4.87805	1.82927	16.962	7.92541	0.753769	0
304.1	59.5	83.6858	16.3142	55.5891	45.6193	4.22961	2.41692	3.02115	0.302115	9.06344	6.34441	0.302115	15.3453	8.21596	0.761421	0
304.183	59.5181	77.1144	22.8856	49.7512	42.4544	2.98507	3.31675	0.66335	0.331675	14.262	6.6335	1.65837	7.37327	34.0426	0	0
304.446	59.5751	75.0411	24.9589	55.8292	46.6338	3.94089	3.28407	1.97044	0	16.092	7.55337	0.328407	13.1241	5.65276	0	0
304.723	59.6355	79.2079	20.7921	55.7756	47.1947	2.9703	2.31023	3.30033	0	12.5413	6.27063	1.32013	14.4068	2.20994	0	0
305.001	59.6958	72.3577	27.6423	42.7642	34.1463	4.22764	2.11382	2.27642	0	19.187	7.15447	0.97561	5.8193	6.84736	0.305344	0
305.278	59.7562	65.9574	34.0426	59.5745	47.4632	5.89198	3.27332	2.94599	0	20.2946	12.766	0.981997	11.5774	7.49665	0	0.57554
305.556	59.8165	74.2149	25.7851	70.0826	63.1405	2.97521	2.31405	1.32231	0.330579	18.1818	7.27273	0	7.06605	2.10526	0	0.306279
305.834	59.8769	74.2149	25.7851	74.2149	63.1405	2.97521	2.31405	1.32231	0.330579	18.1818	7.27273	0	0	0	0	0
306.125	59.9403	76.6234	23.3766	67.3701	57.4675	5.51948	1.78571	2.5974	0	18.1818	4.87013	0.324675	7.22892	2.0649	0.3003	0.598802
306.403	60.0006	78.5714	21.4286	75	69.0476	1.19048	2.38095	2.38095	0	11.9048	8.33333	0	14.2857	0	0	44
306.678	60.0605	82.4793	17.5207	80	72.3967	2.97521	1.98347	2.64463	0	8.59504	7.93388	0.991736	6.4915	7.70328	0	2.70677
306.951	60.1198	77.439	22.561	64.7866	54.2683	3.35366	4.42073	2.7439	0	12.1951	8.84146	0.914634	10.8696	7.30479	0.540541	0
307.229	60.1802	81.2121	18.7879	61.5152	49.3939	6.9697	2.72727	2.12121	0.30303	11.8182	6.66667	0.30303	12.9288	8.89423	0.524934	0
307.506	60.2405	79.2683	20.7317	53.811	45.4268	3.65854	3.20122	0.914634	0.609756	10.061	9.45122	0.914634	15.4639	6.50602	0	0
307.784	60.3009	83.758	16.242	65.9236	55.414	5.41401	4.77707	0.318471	0	8.28025	6.6879	0.955414	13.0194	23.5169	0	0
308.062	60.3612	78.1046	21.8954	52.7778	43.4641	2.94118	5.39216	0.980392	0	14.7059	6.86275	0.326797	20.9302	54.5775	0	0.257732
308.346	60.4231	70.1587	29.8413	41.2698	32.381	2.53968	3.49206	2.85714	0	13.6508	14.9206	0.952381	17.1053	23.3871	0.262467	0
308.624	60.4835	58.4656	41.5344	31.2169	28.5714	0.793651	1.5873	0.26455	0	12.4339	27.7778	1.0582	41.1215	23.5714	0.465116	7.35931
308.895	60.5423	74.4745	25.5255	47.7477	41.1411	1.2012	3.9039	0.900901	0.600601	13.5135	11.1111	0.600601	52.6316	21.0999	0.985915	7.13342
309.033	60.5725	76.0766	23.9234	48.6443	38.9155	4.14673	3.0303	1.91388	0.637959	13.7161	10.2073	0	23.4432	8.08081	0.243605	0
309.316	60.634	71.3355	28.6645	48.5342	38.1107	3.58306	4.88599	1.9544	0	14.9837	8.14332	4.88599	42.2932	11.3333	2.91971	5
309.648	60.706	81.759	18.241	49.1857	45.6026	1.30293	1.62866	0.651466	0	9.44625	8.79479	0	32.8228	8.6	2.55864	2.9724
309.795	60.738	84.0841	15.9159	44.4444	40.5405	2.1021	1.2012	0.600601	0	7.50751	6.90691	0.3003	28.9979	10.6667	3.49794	6.38723
310.149	60.815	69.7452	30.2548	40.1274	32.1656	2.86624	3.50318	1.59236	0	22.293	7.96178	0	14.6739	21.5352	1.60428	0.271003
310.429	60.8758	59.3443	40.6557	36.2295	29.1803	3.93443	2.13115	0.983607	0	30.4918	9.18033	0.983607	11.0787	21.8679	1.43678	0
310.706	60.9361	81.5047	18.4953	72.7273	61.1285	6.26959	1.5674	2.82132	0.940439	7.83699	10.6583	0	12.1212	4.22164	0	0
310.984	60.9965	88.5449	11.4551	77.5542	68.7307	5.88235	1.08359	0.928793	0.928793	4.02477	6.50155	0.619195	7.97721	1.15706	0.284091	0
311.215	61.0515	89.4286	10.5714	70.5714	63.7143	2.28571	2.28571	1.71429	0.571429	2.85714	7.71429	0	11.3924	0.753769	0.252525	0
311.479	61.115	89.6272	10.3728	63.3712	53.4846	6.80713	1.78282	1.2966	0	1.62075	8.10373	0.648298	10.4499	0.577201	0.577201	0
311.729	61.175	84.8631	15.1369	53.4622	46.6989	3.54267	2.89855	0.322061	0	4.1868	10.628	0	19.871	0.768246	0.2574	0
311.983	61.236	86.4706	13.5294	48.2353	41.7647	2.35294	3.82353	0.294118	0	4.70588	7.64706	0.882353	44.8947	0.803859	1.12179	2.37342
312.356	61.3254	84.1424	15.8576	54.2071	45.6311	2.91262	4.36893	1.2945	0	5.82524	9.06149	0.323625	10.4348	0.576369	0.576369	0
312.607	61.3858	80.0327	19.9673	36.3339	29.7872	3.27332	1.96399	1.30933	0	8.18331	10.1473	1.30933	42.6291	0	2.02392	0.745573
312.733	61.4159	79.1045	20.8955	24.0464	19.9005	1.65837	2.48756	0	0	10.6136	9.2869	0.995025	24.5307	0.249688	3.61882	0
312.985	61.4763	81.388	18.612	14.1956	9.77918	1.26183	3.15457	0	0	8.51735	8.51735	0.630915	15.2406	1.57895	0.531915	1.31926
313.236	61.5367	81.7672	18.2328	8.41515	5.6101	1.68303	0.56101	0.56101	0	14.5863	2.80505	0.280505	18.3276	2.8921	0	0.908059
313.488	61.597	71.4286	28.5714	8.51064	6.68693	0	0.607903	1.21581	0	21.8845	6.07903	0	23.8426	16.4205	0	0.230947
313.752	61.6604	66.3093	33.6907	2.45023	2.14395	0	0.306279	0	0	28.7902	4.59418	0.306279	8.67133	10.7366	0	0.27894
314.003	61.7207	57.0997	42.9003	3.02115	1.81269	0	0.906344	0.302115	0	36.858	4.83384	0.60423	5.15759	8.63874	0	0.285714
314.255	61.7811	62.7907	37.2093	5.42636	4.34109	0.310078	0.775194	0	0	29.1473	7.13178	0.930233	21.8182	8.23137	0	2.13523
314.506	61.8415	57.3209	42.6791	5.60748	2.80374	0.623053	1.86916	0.311526	0	29.595	12.7726	0.311526	18.3206	9.02778	0.253807	0
314.758	61.9018	62.5378	37.4622	4.22961	2.1148	0	2.1148	0	0	34.139	3.32326	0	5.96591	10.4326	0	0.283286
315.004	61.961	63.2768	36.7232	2.82486	1.9774	0.282486	0.564972	0	0	29.9435	5.64972	0.847458	11.5	19.5171	0	0.497512
315.275	62.026	40.438	59.562	7.0073	4.67153	0.291971	1.75182	0.291971	0	43.5036	14.5985	1.16788	32.111	24.6453	0	1.17532
315.508	62.082	32.2933	67.7067	10.4524	8.11232	0.312012	1.09204	0.936037	0	55.2262	11.8565	0.312012	31.881	16.6519	0	1.87696
315.637	62.113	43.7991	56.2009	15.3846	10.0471	0.941915	2.51177	1.88383	0	44.584	10.989	0	24.2568	17.7908	0	0.237248
315.771	62.145	63.5468	36.4532	27.9146	21.6749	1.97044	2.62726	1.64204	0	26.9294	7.55337	0.656814	38.5469	11.1211	0.20141	4.06583
316.021	62.2051	88.9789	11.0211	38.7358	31.7666	1.2966	5.02431	0.648298	0	6.48298	4.53809	0	17.8429	2.84605	0.792602	0
316.258	62.262	86.0031	13.9969	50.0778	42.3017	0.933126	2.17729	3.7325	0.933126	6.22084	6.22084	1.55521	24.085	0.7034	0	0.235571
316.504	62.321	87.1363	12.8637	50.8423	43.4916	1.22511	2.45023	2.75651	0.918836	7.35069	4.90046	0.306279	19.4821	1.45808	0.976801	1.45808
316.763	62.3831	91.04	8.96	51.68	48	0.32	2.08	0.64	0.64	7.36	1.28	0.32	9.28882	0.289436	0.863309	0
317.015	62.4435	89.1729	10.8271	57.8947	50.8271	2.10526	2.25564	2.10526	0.601504	7.5188	3.00752	0.300752	15.2866	0	2.96663	1.25786
317.25	62.5	87.3652	12.6348	62.4037	55.1618	2.46533	1.38675	1.23267	2.15716	8.01233	4.00616	0.616333	10.729	0	3.45286	0.274348
317.521	62.565	85.022	14.978	52.8634	47.5771	0.881057	2.93686	0.587372	0.881057	5.28634	9.10426	0	17.6542	1.66468	1.43027	1.43027
317.771	62.625	95.4472	4.55285	35.6098	29.5935	0.650407	3.73984	0.650407	0.97561	2.92683	1.62602	0	9.15805	0.294551	0.587372	0
318.027	62.6864	95.4268	4.57317	43.4451	36.8902	1.52439	4.11585	0.304878	0.609756	1.82927	2.43902	0.304878	21.3429	0	0.477327	0
318.379	62.771	88.0597	11.9403	36.5672	30.1493	0.298507	5.22388	0.298507	0.597015	4.77612	6.86567	0.298507	17.4877	1.69492	0.733496	0.2457
318.655	62.8373	72.3705	27.6295	45.2119	37.6766	1.56986	4.70958	0	1.25589	6.59341	20.4082	0.627943	20.8696	4.50771	1.94884	0.494438
318.771	62.865	72.5105	27.4895	50.3506	42.3562	1.68303	1.82328	3.36606	1.12202	3.08555	23.5624	0.841515	18.7001	0.679502	0.679502	0
319.025	62.926	76.5379	23.4621	42.6323	36.3376	1.14449	1.71674	2.00286	1.43062	2.00286	20.3147	0.572246	19.9313	1.35593	3.53591	0.908059
319.275	62.986	83.5616	16.4384	53.4247	36.5297	2.43531	7.45814	1.82648	5.17504	4.87062	10.0457	1.21766	21.1285	2.5731	4.8	0
319.525	63.046	82.6797	17.3203	45.4248	30.719	0.980392	5.55556	5.88235	2.28758	3.92157	11.7647	0.326797	45.4545	2.07811	1.40598	0.531915
319.779	63.107	74.5068	25.4932	47.9514	33.9909	1.21396	6.0698	2.42792	4.24886	6.98027	16.692	1.21396	12.7152	4.61274	3.57599	0.264201
320.085	63.1805	76.6667	23.3333	51.0606	37.8788	1.51515	4.09091	3.0303	4.54545	7.27273	13.0303	2.42424	15.1671	0.765306	5.58252	0
320.278	63.2266	60.5007	39.4993	51.4604	41.1683	0.834492	1.11266	3.61613	4.72879	4.72879	32.5452	1.66898	12.21	0.486027	6.4	0.967352
320.529	63.287	81.9672	18.0328	56.7213	44.5902	3.93443	1.96721	0.327869	5.90164	6.88525	9.83607	0.655738	21.1886	1.27551	7.41627	1.77665
320.78	63.3473	94.2029	5.7971	44.4444	32.5282	0.322061	3.54267	0.322061	7.72947	2.25443	3.22061	0.322061	10.6475	0	4.66392	0
321.032	63.4077	95.6882	4.31177	32.8358	21.8905	0.66335	6.6335	0	3.64842	1.65837	2.6534	0	19.7071	0.529801	1.83007	0
321.283	63.468	90.7937	9.20635	57.4603	43.1746	4.12698	3.49206	0	6.66667	1.5873	6.34921	1.26984	27.0833	0	5.05495	0.689655
321.535	63.5284	86.8421	13.1579	69.2434	51.6447	4.27632	2.13816	5.59211	5.59211	4.60526	6.57895	0.986842	26.9231	0.478469	6.93512	1.4218
321.793	63.5902	88.6435	11.3565	49.6845	39.4322	0.315457	2.05047	0.315457	7.57098	5.04732	4.10095	1.26183	12.6722	0.274725	6.4433	0
321.918	63.6204	91.2913	8.70871	42.9429	32.4324	0.3003	3.003	0.3003	6.90691	5.70571	2.1021	0.3003	12.5984	0.26178	5.22388	0
322.158	63.678	90.1316	9.86842	60.3618	42.1053	1.31579	2.79605	0.328947	13.8158	3.61842	5.59211	0.328947	25.4902	4.6729	4.22535	0.487805
322.417	63.74	86.3636	13.6364	45.7792	27.5974	0.324675	5.84416	1.62338	10.3896	4.87013	5.51948	0.324675	23.7624	7.97267	6.2645	0.246914
322.671	63.801	88.0126	11.9874	63.7224	44.164	0.946372	4.10095	1.57729	12.9338	7.25552	2.83912	0.946372	23.2446	2.82353	8.42572	0
322.921	63.861	85.9477	14.0523	64.8693	42.1569	2.28758	4.08497	0.326797	16.0131	7.84314	5.22876	0.653595	11.3043	0	12.6582	0
323.171	63.921	92.7632	7.23684	70.3947	41.4474	0.986842	4.27632	0.986842	22.6974	0.986842	5.59211	0.328947	7.59878	0	8.86427	1.49701
323.425	63.982	87.1921	12.8079	57.7997	26.2726	2.29885	6.89655	4.5977	17.734	3.28407	7.22496	0.656814	23.5885	1.23916	9.12201	4.5509
323.553	64.0127	92.6078	7.3922	65.2977	33.6756	2.05339	6.98152	0.821355	21.7659	2.05339	4.51745	0.821355	19.2371	0.330579	8.49772	0.985222
323.811	64.0746	93.6449	6.35514	70.6542	37.3832	1.1215	5.23364	5.98131	20.9346	2.99065	2.61682	0.373832	17.3107	0.308166	10.0139	6.90647
324.058	64.134	93.3444	6.65557	63.5607	30.6156	0.998336	6.65557	1.66389	23.6273	1.99667	4.32612	0.332779	10.4322	0.297177	9.93289	0.297177
324.312	64.195	96.0199	3.9801	64.0133	38.1426	2.32172	15.5887	0.331675	7.62852	1.3267	2.32172	0.331675	23.9596	0.501882	3.6452	0.251572
324.565	64.2557	95.6811	4.31894	70.4319	49.1694	2.99003	9.96678	0	8.30565	1.99336	1.99336	0	5.64263	0.3125	1.84615	0
324.691	64.2858	96.3934	3.60656	66.8852	43.2787	3.27869	9.5082	0.327869	10.4918	1.63934	0.327869	0.983607	12.6074	0.613583	2.51397	0
324.933	64.344	95.4693	4.53074	72.9773	54.0453	5.82524	5.33981	0.647249	7.11974	2.26537	1.2945	0	13.2022	0	3.52304	0
325.175	64.402	93.7705	6.22951	61.6393	48.5246	0.983607	5.90164	1.31148	4.91803	2.62295	2.95082	0.327869	12.6074	0.852273	9.81912	0.569801
325.425	64.462	92.3967	7.60331	44.9587	27.438	1.32231	10.9091	0	5.28926	4.29752	2.97521	0.330579	22.9299	0.25413	9.24855	0
325.675	64.522	92.459	7.54098	41.8033	23.2787	2.95082	9.67213	1.31148	4.59016	2.95082	3.93443	0.327869	40.4297	0.389105	8.40787	0.967118
325.925	64.582	93.3555	6.64452	36.0465	15.9468	0.332226	14.1196	0	5.64784	4.31894	2.32558	0	42.2265	0	9.54861	0
326.175	64.642	93.4354	6.56455	48.5777	35.4486	2.18818	3.93873	0	7.00219	2.18818	3.50109	0.437637	41.7834	0	5.0786	3.20592
326.425	64.702	92.7393	7.26073	48.1848	37.2937	0.660066	6.93069	0.330033	2.9703	1.65017	4.62046	0	30.9795	0	8.73181	2.22717
326.675	64.762	93.0348	6.96517	49.5025	37.3134	0.497512	5.22388	1.49254	4.97512	2.98507	2.98507	0	45.9677	0	5.34351	1.32626
326.925	64.822	93.1034	6.89655	43.4483	34.4828	1.37931	4.13793	1.37931	2.06897	2.06897	4.82759	0	38.8186	0	7.42188	0.420168
327.175	64.882	98.2301	1.76991	56.6372	40.708	3.53982	1.76991	7.07965	3.53982	0	0	0	50.2203	0	7.34694	0.873362
327.425	64.942	93.1624	6.83761	41.8803	24.5014	2.849	7.12251	0.569801	6.83761	2.2792	2.849	1.7094	53.7549	0	5.24345	1.55642
327.675	65.002	90.7591	9.24092	40.9241	30.363	3.30033	2.64026	0.660066	3.9604	3.30033	2.64026	0.660066	51.8283	0	5.41353	0.316957
327.925	65.062	96.3636	3.63636	48.2645	36.3636	2.64463	5.28926	0	3.96694	1.65289	0.991736	0.991736	48.7722	0	4.06174	0.169062
328.175	65.122	90.1639	9.83607	55.5328	39.7541	4.09836	5.53279	1.22951	4.91803	2.45902	5.7377	0	62.2875	0.766871	3.28849	0.308166
328.3	65.152	92.233	7.76699	48.5437	40.7767	0	4.85437	0	2.91262	0.970874	4.85437	0	67.8125	0	1.84049	0
328.425	65.182	94.702	5.29801	79.3046	68.543	3.31126	1.15894	1.98675	4.30464	3.31126	1.65563	0.331126	28.9412	0.468384	0.700935	0
328.675	65.242	88.8342	11.1658	77.0115	66.6667	6.89655	0.821018	0.328407	2.29885	3.28407	6.23974	0	30.7167	0.453001	1.12486	0.677966
328.925	65.302	87.4598	12.5402	81.1897	67.8457	4.82315	0.803859	4.50161	3.21543	3.21543	6.43087	0.96463	36.2705	0.932541	1.41414	0
329.175	65.362	90.4437	9.55631	87.0307	65.529	9.55631	1.02389	10.2389	0.682594	1.36519	8.19113	0	45.0281	4.65116	0	1.47874
329.675	65.482	90.5808	9.41915	82.1036	66.248	9.41915	0.784929	4.08163	1.56986	1.56986	4.3956	1.25589	35.0663	0.406091	0.808898	0
329.925	65.542	86.1963	13.8037	80.3681	68.4049	6.13497	0	4.29448	1.53374	3.06748	7.97546	0.920245	21.8225	2.7972	0.477327	0.477327
330.175	65.602	87.7013	12.2987	79.9414	63.5432	8.78477	0.292826	5.85652	1.46413	3.51391	6.14934	1.46413	20.8575	1.14548	0.231214	0
330.425	65.662	88.4244	11.5756	83.2797	64.3087	11.5756	2.2508	3.85852	1.28617	1.28617	6.75241	1.60772	41.651	0.744879	0.373832	0.929368
330.675	65.722	84.3705	15.6295	78.0029	61.6498	9.26194	0.723589	4.34153	2.02605	2.60492	9.84081	1.15774	22.4467	0.446927	2.19539	0.223964
330.925	65.782	84.4937	15.5063	78.3228	64.2405	8.5443	1.10759	2.53165	1.89873	3.48101	10.1266	0.632911	27.5229	3.11111	0.228833	0
331.175	65.842	82.5826	17.4174	76.2763	57.958	10.5105	0.600601	6.90691	0.3003	3.6036	11.4114	0.600601	25.1685	6.7086	0.224215	0
331.425	65.902	76.5625	23.4375	69.375	58.4375	9.375	0	1.25	0.3125	2.8125	16.25	0.9375	33.0544	1.84805	1.0352	0
331.675	65.962	84.8631	15.1369	76.4895	63.124	9.33977	0.161031	3.86473	0	2.25443	10.628	0.644122	48.7201	0.493016	0.981194	0
331.925	66.022	84.6405	15.3595	77.451	66.6667	8.16993	0	1.96078	0.653595	3.59477	10.1307	0.326797	17.2973	2.37467	2.37467	0
332.175	66.082	86.1614	13.8386	78.5832	60.9555	15.1565	0.494234	1.64745	0.329489	3.29489	10.2142	0.329489	28.3353	4.29379	3.6405	2.53165
332.425	66.142	81.2698	18.7302	75.0794	64.127	7.61905	1.11111	2.22222	0	2.22222	14.6032	1.90476	15.7754	13.6259	10.7399	0
332.675	66.202	77.0492	22.9508	74.7541	58.6885	12.7869	0.655738	2.29508	0.327869	3.27869	16.0656	0.983607	40.1961	6.93431	7.27273	0.970874
332.925	66.262	79.402	20.598	76.9103	63.4551	11.9601	0.166113	1.3289	0	2.99003	15.2824	0	38.5714	2.77778	1.20968	0
333.175	66.322	48.6614	51.3386	45.8268	38.1102	5.35433	0.787402	1.5748	0	3.14961	45.9843	0	18.9017	1.75659	0.254777	0.254777
333.425	66.382	56.9231	43.0769	54.7692	45.5385	4.30769	0.923077	4	0	4.92308	35.6923	0.615385	24.2424	3.24887	0.232558	0.923788
333.675	66.442	53.012	46.988	50.6024	39.1566	3.61446	0.301205	7.53012	0	6.0241	36.4458	2.40964	28.1385	5.43468	0	0
334.175	66.562	65.4179	34.5821	62.2478	52.7378	5.4755	0.288184	3.7464	0	6.34006	25.6484	2.01729	31.4229	3.6415	2.69231	0.197239
334.436	66.6246	75.4491	24.5509	71.2575	55.988	8.38323	0.898204	5.98802	0	5.98802	15.8683	1.79641	43.9597	0.800236	2.77325	0
334.675	66.682	63.1321	36.8679	58.4013	47.9608	6.52529	0.652529	3.26264	0	3.58891	23.8173	5.87276	60.013	1.03292	1.03292	1.54143
335.017	66.764	31.0204	68.9796	28.1633	22.449	1.22449	1.63265	2.85714	0	7.34694	47.3469	10.2041	42.3529	1.62037	1.84758	3.18907
335.267	66.824	46.3333	53.6667	45	37.3333	3.66667	2	2	0	10.6667	31.3333	10	51.2987	1.77333	0.323625	2.22222
335.517	66.884	41.1955	58.8045	40.5493	33.6026	0.969305	4.03877	1.93861	0	10.9855	24.5557	21.3247	54.7845	3.06958	0	0
335.767	66.944	20.6667	79.3333	13.6667	11	0.333333	0.666667	1.66667	0	59.3333	17	2.33333	54.4765	1.1994	1.05105	1.64179
336.017	67.004	11.1842	88.8158	10.5263	5.92105	0.657895	2.30263	1.64474	0	72.6974	12.5	3.61842	9.25373	4.01146	0	0
336.267	67.064	12.6183	87.3817	11.041	5.99369	0.630915	1.57729	2.83912	0	71.6088	10.4101	5.04732	8.11594	4.95868	0	0
336.517	67.124	6.76259	93.2374	6.33094	2.8777	0.863309	1.43885	1.15108	0	75.6835	12.3741	4.89209	3.06834	0.554785	0.278164	0
336.767	67.184	5.12821	94.8718	5.12821	2.849	0	0.569801	1.7094	0	73.7892	7.40741	13.1054	4.61957	0.271003	0	0
337.017	67.244	10.9698	89.0302	5.08744	2.22576	0.317965	0.63593	1.90779	0	75.9936	10.4928	2.22576	53.716	1.91101	2.72011	0
337.267	67.304	9.23077	90.7692	4.61538	1.23077	0.615385	1.84615	0.923077	0	76	11.6923	3.07692	22.2488	5.64334	1.64706	0
337.517	67.364	11.3464	88.6536	5.14372	0.605144	0	1.21029	3.32829	0	75.0378	12.4054	1.21029	21.2157	5.4115	0.237812	0
337.767	67.424	11.2853	88.7147	4.38871	1.5674	0	0	2.82132	0	78.0564	9.40439	0.626959	19.4444	1.73697	7.25995	0
338.017	67.484	11.8136	88.1864	4.99168	2.66223	0.332779	0	1.99667	0	71.8802	12.9784	1.99667	51.0985	2.80377	10.748	0.16247
338.267	67.544	13.6738	86.3262	6.2603	1.31796	0	1.31796	3.62438	0	73.1466	10.2142	2.63591	29.1715	3.16384	15.3998	0
338.517	67.604	7.62053	92.3795	4.35459	3.11042	0	0.933126	0.311042	0	84.2924	6.84292	0.933126	67.7694	13.3071	0.894188	0
338.767	67.664	6.82196	93.178	5.32446	2.99501	0	0.998336	1.33111	0	75.5408	14.975	2.32945	76.929	3.91	0.45854	6.79785
339.019	67.7246	6.57895	93.4211	4.93421	0.657895	0.328947	0.986842	2.96053	0	63.8158	26.6447	0.657895	71.9039	21.4804	4.75352	8.61486
339.27	67.7849	12.0661	87.9339	8.59504	2.64463	0	0.330579	5.61983	0	60.8264	23.4711	1.98347	72.8578	15.855	12.2786	8.53508
339.522	67.8453	9.67742	90.3226	5.80645	1.6129	0	0.322581	3.87097	0	66.129	20.6452	1.6129	59.5828	21.2526	36.2957	8.69048
339.773	67.9056	10.6732	89.3268	5.58292	2.95567	0.328407	0	2.29885	0	62.069	25.2874	0.656814	54.9889	23.8604	48.6528	11.3949
340.019	67.9645	8.04598	91.954	3.28407	0.656814	0	0	2.62726	0	67.3235	20.3612	1.97044	56.9611	24.2911	53.254	9.00322
340.276	68.0263	8.86076	91.1392	4.27215	0.949367	0	0.474684	2.8481	0	70.5696	17.4051	1.58228	54.2029	29.3033	50.2882	10.8527
340.528	68.0867	8.38509	91.6149	3.10559	0.931677	0	0	2.17391	0	70.4969	18.9441	1.24224	53.7356	36.8994	41.3648	11.8987
340.779	68.1471	10.3896	89.6104	1.2987	0.649351	0	0	0.649351	0	70.7792	15.5844	0.974026	54.6392	32.3705	46.3665	10.3038
341.115	68.1771	7.31707	92.6829	0.97561	0	0	0	0.97561	0	75.7724	15.935	0.650407	46.937	34.4828	24.4951	1.52931
342.13	68.2678	10.4235	89.5765	6.02606	1.30293	0	0.162866	4.56026	0	73.2899	12.3779	1.62866	48.4034	5.40541	44.8563	10.7946
342.797	68.3078	10.4918	89.5082	3.60656	0.983607	0	0	2.62295	0	69.8361	16.7213	1.63934	52.7864	4.57903	40.7339	11.0193
343.463	68.3478	13.9752	86.0248	7.14286	0.931677	0	0.621118	5.59006	0	67.0807	14.2857	2.48447	50.2318	4.00593	37.001	18.2048
344.13	68.3878	18.0223	81.9777	8.93142	0.637959	0.318979	0	7.97448	0	64.4338	13.0781	3.50877	0	13.7552	46.0877	39.7695
344.797	68.4278	11.875	88.125	5.9375	0.3125	0	0	5.625	0	60.625	21.25	3.75	53.824	4.67675	29.1411	12.2785
345.463	68.4678	15.4472	84.5528	4.87805	1.30081	0	0.325203	3.25203	0	72.1951	9.7561	1.62602	45.1383	3.61135	17.8755	13.3024
346.13	68.5078	17.8396	82.1604	7.52864	1.30933	0	0.327332	5.89198	0	65.7938	11.4566	2.29133	49.2103	2.11554	15.222	10.9548
346.797	68.5478	18.1409	81.8591	8.69565	3.5982	0	0	5.09745	0	64.1679	12.8936	3.5982	44.6473	2.27088	15.5571	5.63821
347.463	68.5878	23.8372	76.1628	9.59302	3.77907	0.290698	1.16279	4.36047	0	57.5581	14.5349	2.03488	54.8556	1.16732	12.313	4.15094
348.13	68.6278	20.398	79.602	6.46766	3.31675	0	0.829187	2.32172	0	61.6915	12.272	4.64345	51.9522	0.947119	15.9411	6.41312
348.797	68.6678	26.6447	73.3553	6.57895	0.986842	0	0.986842	4.60526	0	58.5526	10.8553	3.28947	62.8362	0.365408	7.36127	2.27001
349.463	68.7078	25.4902	74.5098	5.22876	2.28758	0.326797	0.653595	1.96078	0	56.8627	14.0523	2.61438	49.3377	0.983607	20.8388	8.89894
350.13	68.7478	25.0729	74.9271	7.72595	3.79009	0	2.47813	1.45773	0	56.8513	12.5364	4.08163	52.5588	2.21574	10.0746	3.34225
350.797	68.7878	30.6452	69.3548	8.3871	3.54839	0	0.967742	3.87097	0	49.0323	14.1935	4.51613	56.2147	0.884378	0.421941	9.46292
351.167	68.8278	30.0166	69.9834	6.46766	2.98507	0	2.81924	0.66335	0	51.4096	14.9254	2.98507	54.4906	0.632653	1.9245	5.69395
351.407	68.8678	43.4711	56.5289	11.2397	5.95041	0.661157	1.98347	2.64463	0	36.0331	13.5537	4.6281	54.2706	0.750188	4.75162	5.43245
351.647	68.9078	59.6667	40.3333	27.5	22	2.33333	2.16667	1	0	18.3333	14.6667	6.33333	61.6368	0.255102	17.8571	3.09789
351.887	68.9478	36.3333	63.6667	9.66667	5.66667	0	0.666667	3.33333	0	47.3333	13.6667	1.66667	51.9231	0.636943	1.26582	6.16541
352.127	68.9878	64.3879	35.6121	22.8935	15.8983	0.63593	1.58983	4.76948	0	16.8521	12.0827	5.72337	55.7976	0.974252	11.8885	5.07005
352.367	69.0278	42.6689	57.3311	12.6853	7.24876	0.658979	3.13015	1.31796	0.329489	39.2092	11.2026	5.60132	68.6952	3.42794	1.52362	3.29177
352.607	69.0678	35.2472	64.7528	7.81499	2.87081	0.318979	1.11643	3.50877	0	48.8038	13.0781	2.23285	60.8858	3.14199	1.71674	9.58827
352.847	69.1078	46.6035	53.3965	21.8009	13.9021	1.89573	2.21169	3.79147	0	37.2828	11.3744	2.8436	49.8812	5.53478	4.24564	8.27887
353.087	69.1478	60	40	28.0315	21.1024	1.5748	2.83465	2.51969	0	22.0472	15.1181	1.5748	45.587	3.314	19.2388	6.4154
353.327	69.1878	19.4969	80.5031	3.93082	1.88679	0	1.41509	0.628931	0	67.6101	8.80503	1.25786	52.608	0.592593	2.61248	5.09194
353.567	69.2278	25.3165	74.6835	5.22152	0.949367	0	1.42405	2.8481	0	58.8608	11.3924	2.8481	50.7788	1.38249	7.6259	6.68605
353.807	69.2678	22.6837	77.3163	3.51438	1.91693	0.319489	0.638978	0.638978	0	60.3834	10.8626	5.11182	61.5951	3.96045	39.3601	2.86055
354.047	69.3078	47.9365	52.0635	18.5714	12.0635	0.634921	1.11111	4.7619	0	37.4603	11.4286	1.5873	48.2759	5.30966	4.69484	7.86687
354.287	69.3478	54.849	45.151	21.6216	15.8983	1.58983	1.27186	2.86169	0	34.6582	7.94913	2.54372	49.7202	7.17044	5.01139	5.01139
354.527	69.3878	64.1935	35.8065	28.7097	19.6774	1.6129	1.6129	5.80645	0	21.9355	10.3226	2.58065	50.3205	7.14845	8.77193	7.55556
354.767	69.4278	30.1948	69.8052	9.74026	5.19481	0	2.27273	2.27273	0	56.8182	10.0649	2.27273	49.5082	3.02067	0.489396	6.15385
355.007	69.4678	28.4375	71.5625	7.34375	4.0625	0.3125	1.40625	1.5625	0	53.125	13.125	4.0625	61.9952	1.52047	0.707547	14.5178
355.247	69.5078	30.7443	69.2557	12.2977	6.79612	1.61812	2.26537	1.61812	0	55.0162	9.70874	1.94175	47.9798	2.94658	2.62295	6.16114
355.487	69.5478	35.04	64.96	10.88	6.72	0	1.28	2.88	0	48.64	13.12	2.56	53.2536	1.06239	1.90756	11.0446
355.727	69.5878	30.3226	69.6774	6.29032	2.90323	0	2.09677	1.29032	0	56.7742	9.35484	1.93548	64.5309	4.48087	1.46561	4.16667
355.967	69.6278	40.4459	59.5541	13.3758	8.9172	0	3.50318	0.955414	0	46.1783	8.9172	3.50318	49.4364	2.51177	1.42857	8.40708
356.207	69.6678	54.5894	45.4106	25.6039	20.2899	1.28824	2.73752	0.966184	0.322061	31.2399	9.9839	3.54267	45.3826	4.19175	1.72861	2.40343
356.447	69.7078	52.381	47.619	21.1823	15.4351	1.31363	2.46305	1.97044	0	36.4532	9.1954	1.31363	37.2812	4.28489	1.22075	6.00194
356.687	69.7478	66.5584	33.4416	28.2468	21.7532	1.62338	1.94805	2.92208	0	22.7273	7.46753	2.27273	36.2319	2.8169	2.42424	2.42424
356.927	69.7878	73.7705	26.2295	38.5246	27.8689	2.95082	2.78689	4.91803	0	15.082	7.54098	3.27869	32.5221	7.70492	23.6486	2.37581
357.167	69.8278	70.56	29.44	26.56	19.52	0.64	4.48	1.92	0	18.88	6.4	3.84	43.1301	15.9762	17.5544	1.25786
357.407	69.8678	55.7351	44.2649	17.609	11.9548	0.646204	1.77706	3.23102	0	27.7868	10.9855	4.52342	55.9431	24.503	4.61643	3.17023
357.647	69.9078	18.0064	81.9936	5.14469	1.28617	0.643087	1.28617	1.92926	0	65.9164	11.8971	2.2508	58.5333	17.9431	1.44547	7.63547
357.887	69.9478	16.5079	83.4921	3.1746	1.5873	0	0.952381	0.634921	0	69.2063	11.746	1.26984	56.6713	3.32447	0.68306	8.09102
358.127	69.9878	21.9672	78.0328	7.86885	2.95082	0.327869	2.95082	1.63934	0	63.2787	10.1639	2.62295	67.8947	4.9049	1.34995	6.12648
358.367	70.0278	43.6393	56.3607	17.8744	11.9163	0	4.34783	1.61031	0	38.0032	13.2045	4.1868	51.8231	5.4292	2.71698	13.6638
358.607	70.0678	47.7833	52.2167	18.2266	9.85222	0.656814	2.13465	5.58292	0	37.4384	12.1511	1.31363	54.6538	4.81928	2.0423	6.28053
358.847	70.1078	50.5654	49.4346	25.2019	17.1244	2.26171	0.969305	4.52342	0.323102	33.6026	9.69305	5.16963	53.8404	2.04529	1.3245	9.57519
359.087	70.1478	61.4263	38.5737	38.8979	31.4425	2.59319	3.24149	1.62075	0	21.0697	14.2626	1.62075	47.1294	1.68492	1.51899	3.79225
359.207	70.1678	66.5595	33.4405	41.9614	37.9421	1.28617	0.803859	1.92926	0	20.5788	7.07395	4.50161	36.1396	1.81452	1.21704	0.612245
359.567	70.2278	77.561	22.439	55.2846	46.5041	1.30081	2.92683	4.55285	0	10.4065	7.47967	3.90244	36.5325	7.24163	3.77358	2.21998
359.807	70.2678	81.4465	18.5535	60.8491	53.7736	3.45912	0.786164	2.51572	0.314465	11.3208	4.71698	1.88679	30.719	11.2186	3.16456	0.217391
360.047	70.3078	79.868	20.132	52.9703	41.2541	6.27063	0.825083	3.9604	0.660066	13.8614	3.63036	1.9802	22.108	9.74478	6.71463	2.75
360.287	70.3478	78.6885	21.3115	58.5246	51.1475	1.96721	2.13115	3.27869	0	13.4426	6.55738	0.327869	25.0614	5.01171	8.12641	1.21359
360.527	70.3878	85.5738	14.4262	49.3443	38.6885	3.93443	3.11475	2.95082	0.655738	8.85246	3.93443	0.983607	37.5	7.57576	3.55731	1.0142
360.767	70.4278	72.9642	27.0358	48.6971	41.0423	2.28013	1.79153	3.58306	0	17.5896	5.53746	2.28013	49.7545	16.7575	2.86169	3.16957
361.007	70.4678	77.5974	22.4026	56.0065	46.4286	4.54545	1.13636	3.57143	0.324675	12.6623	6.16883	2.27273	33.3333	6.66667	2.94118	5.52147
361.247	70.5078	72.4026	27.5974	38.961	32.7922	2.27273	1.94805	1.94805	0	14.6104	10.0649	1.2987	45.4867	3.90829	1.90972	2.58621
361.487	70.5478	60.315	39.685	29.6063	20.4724	2.83465	2.51969	3.77953	0	29.6063	7.55906	1.88976	49.9606	4.37076	0.626468	3.4981
361.727	70.5878	30.7692	69.2308	7.37179	4.16667	0.320513	1.28205	1.60256	0	59.2949	8.65385	1.28205	47.1186	7.66823	1.00671	6.79305
361.967	70.6278	30.21	69.79	5.49273	1.93861	0.969305	1.93861	0.646204	0	58.1583	7.75444	2.90792	52.712	7.88177	2.09424	13.7113
362.207	70.6678	28.1967	71.8033	6.39344	2.95082	0	2.45902	0.983607	0	59.3443	9.83607	1.63934	52.1193	7.14286	0.312989	0.312989
362.447	70.7078	34.8387	65.1613	10.3226	5.16129	0.645161	2.90323	1.6129	0	50.9677	10.9677	2.90323	45.2297	7.21311	0.176367	11.7005
362.687	70.7478	31.7757	68.2243	5.76324	4.04984	0	0.778816	0.934579	0	57.0093	9.65732	1.24611	37.5486	13.7987	0.387597	8.70337
362.927	70.7878	61.6046	38.3954	20.0573	16.6189	0.859599	0.573066	2.00573	0	24.9284	11.1748	2.00573	48.6765	1.30546	0.439239	6.07735
363.167	70.8278	71.987	28.013	31.4332	20.5212	2.28013	4.39739	4.23453	0	16.6124	8.79479	1.62866	35.9081	1.44033	1.64271	6.26223
363.407	70.8678	82.0324	17.9676	49.6318	35.6406	4.41826	5.15464	4.41826	0	10.0147	4.12371	3.53461	24.3032	6.70259	1.96721	3.23625
363.647	70.9078	88.2726	11.7274	63.5499	51.664	3.16957	3.01109	5.70523	0	7.60697	3.80349	0.316957	22.5767	1.92539	0	0.972053
363.887	70.9478	84.2697	15.7303	51.2039	38.5233	4.81541	2.72873	4.81541	0.321027	7.0626	5.77849	2.56822	26.6196	0.933489	1.84971	3.1927
364.127	70.9878	82.6607	17.3393	65.3214	50.8221	8.66966	3.73692	2.09268	0	9.26756	6.27803	1.49477	26.7251	0.868621	2.56137	1.2973
364.367	71.0278	87.5205	12.4795	57.4713	52.2167	0.985222	1.31363	2.62726	0.328407	6.23974	3.61248	1.31363	34.4456	0.853789	0.428725	1.48462
364.607	71.0678	81.1502	18.8498	49.2013	39.6166	5.43131	1.91693	2.23642	0	9.26518	7.02875	2.23642	25.6532	1.8648	0.941176	2.32019
364.847	71.1078	87.1287	12.8713	41.2541	30.033	2.64026	1.9802	6.27063	0.330033	7.26073	3.9604	0.990099	34.9785	1.89474	1.06157	3.3195
365.087	71.1478	54.56	45.44	16.8	11.52	0.64	2.72	1.92	0	25.6	17.6	1.92	50.9034	1.24127	0.624512	4.92905
365.207	71.1678	49.6835	50.3165	15.1899	9.49367	1.89873	2.53165	1.26582	0	32.9114	13.6076	2.53165	45.1389	0.860585	0.17331	2.04082
365.567	71.2278	79.4454	20.5546	66.2316	52.8548	2.93638	5.22023	5.22023	0	9.46166	6.52529	3.26264	40.5432	1.15053	0.769971	1.15053
365.807	71.2678	82.4281	17.5719	77.6358	67.4121	4.79233	1.27796	3.83387	0.319489	10.2236	4.47284	0.958466	31.0573	0.656455	0.873362	3.81356
366.047	71.3078	87.5205	12.4795	78.3251	67.9803	1.97044	5.41872	2.95567	0	6.89655	3.28407	0.985222	25.459	4.66744	1.44753	4.44444
366.287	71.3478	83.6667	16.3333	74.5	59	6	6.83333	1.66667	1	6	6.33333	3.66667	18.2561	3.16623	1.07817	7.78894
366.527	71.3878	90.4132	9.58678	87.6033	79.3388	3.30579	2.97521	1.32231	0.661157	3.30579	3.63636	1.98347	25.9486	21.0628	0.2442	2.15569
366.767	71.4278	81.5832	18.4168	73.1826	57.8352	4.20032	5.97738	4.52342	0.646204	8.07754	7.10824	2.26171	34.2189	1.25918	3.0896	3.68475
367.007	71.4678	80.8264	19.1736	74.5455	60.8264	3.96694	3.47107	5.28926	0.991736	9.58678	6.94215	1.65289	25.7669	1.21212	0.730816	3.09156
367.247	71.5078	89.198	10.802	80.3601	72.3404	1.96399	3.10966	2.29133	0.654664	6.21931	2.94599	1.30933	15.7241	0.275103	0	1.09141
367.487	71.5478	89.769	10.231	79.2079	65.0165	3.30033	7.26073	3.30033	0.330033	3.9604	3.9604	1.32013	31.9101	0.669643	0.890869	3.26087
367.727	71.5878	88.7231	11.2769	78.2753	64.6766	8.95522	1.65837	2.32172	0.66335	3.9801	4.64345	1.65837	39.5186	0.598205	0.2002	1.7734
367.967	71.6278	87.8689	12.1311	76.0656	65.9016	2.29508	5.90164	1.96721	0	4.91803	4.59016	1.63934	51.5873	4.54545	1.0989	2.02177
368.207	71.6678	81.6393	18.3607	70.3279	60.3279	3.93443	4.09836	1.63934	0.327869	6.88525	6.88525	2.29508	42.9907	8.8586	0.557621	2.72727
368.447	71.7078	81.1382	18.8618	72.6829	57.8862	8.78049	1.46341	4.22764	0.325203	7.47967	6.82927	2.92683	29.229	0.229621	2.46914	3.55161
368.687	71.7478	85.8086	14.1914	67.1617	56.7657	2.31023	4.78548	3.30033	0	7.59076	3.9604	1.9802	42.065	1.69173	2.24299	2.96846
368.927	71.7878	91.0891	8.91089	74.7525	63.3663	7.26073	1.81518	1.9802	0.330033	3.9604	4.62046	0	31.7568	0	3.68764	4.72103
369.252	71.8278	84.743	15.257	68.1592	61.3599	1.99005	3.48259	1.3267	0	5.63847	6.6335	2.98507	51.9522	1.10323	1.87647	0.947119
369.613	71.8678	82.7922	17.2078	60.5519	49.6753	7.46753	1.13636	2.27273	0	5.84416	7.14286	1.94805	63.1579	9.81661	3.01624	2.5641
369.975	71.9078	63.4304	36.5696	34.7896	24.9191	3.55987	2.10356	4.20712	0	15.534	14.8867	4.20712	45.5026	2.24138	17.3469	6.89655
370.337	71.9478	51.9126	48.0874	15.7104	10.1093	1.36612	0.956284	3.00546	0.273224	28.4153	14.2077	4.37158	40.3909	3.61068	19.7386	4.8062
370.699	71.9878	39.1586	60.8414	8.89968	5.82524	0.647249	0.809061	1.61812	0	45.9547	12.945	1.2945	30.0905	0.674157	20.5036	0.674157
371.061	72.0278	37.3134	62.6866	7.79436	2.98507	0.66335	1.49254	2.6534	0	47.7612	10.9453	1.99005	37.8991	5.08309	15.1965	0.410256
371.423	72.0678	39.2638	60.7362	12.2699	8.58896	0	3.68098	0	0	49.6933	7.36196	2.45399	24.186	14.6825	0.921659	2.71493
371.785	72.1078	35.2472	64.7528	7.01754	2.87081	0	2.55183	1.5949	0	51.6746	9.56938	1.27592	51.1302	18.8488	0.619675	9.83837
372.147	72.1478	30.1887	69.8113	8.01887	4.71698	0	1.41509	1.57233	0.314465	47.7987	17.2956	4.08805	44.4056	3.21489	0.694444	3.7037
372.328	72.1678	40.625	59.375	19.7917	15.625	1.04167	2.08333	1.04167	0	36.4583	18.75	4.16667	56.8539	14.914	1.11111	0.669643
372.509	72.1878	79.6502	20.3498	49.9205	43.5612	3.49762	1.90779	0.953895	0	8.58506	9.22099	1.58983	46.0086	0.682012	2.8357	2.34702
372.871	72.2278	79.5455	20.4545	37.3377	32.1429	1.62338	2.27273	1.2987	0	8.11688	9.74026	0.974026	51.4961	0.470219	3.05344	1.09034
373.232	72.2678	85.4922	14.5078	17.6166	16.5803	0	0	1.03627	0	8.29016	6.21762	0	55.6322	0.911162	1.80587	1.36054
373.413	72.2878	83.6858	16.3142	9.36556	8.45921	0	0.906344	0	0	10.2719	5.43807	0.302115	59.4363	0.487805	1.44928	0.850547
374.137	72.3678	79.562	20.438	20.8029	14.9635	1.82482	1.45985	2.55474	0	11.6788	6.93431	1.45985	56.9859	4.21053	1.08696	3.33839
374.499	72.4078	70.7641	29.2359	10.1329	4.98339	0	3.48837	1.66113	0	19.9336	6.31229	1.66113	51.1364	26.4916	0.484653	4.79134
374.861	72.4478	52.3026	47.6974	8.88158	3.94737	0.328947	1.97368	2.30263	0.328947	31.9079	13.1579	2.30263	74.7927	11.0619	0.165563	37.5453
375.223	72.4878	67.7419	32.2581	9.67742	4.83871	0	0.806452	4.03226	0	20.9677	7.25806	1.6129	36.4103	9.72222	0	59.205
375.585	72.5278	53.2578	46.7422	6.79887	3.11615	0	2.83286	0.849858	0	35.1275	9.34844	1.13314	43.52	6.57698	0.318979	5.87349
375.947	72.5678	50.5691	49.4309	8.45528	2.60163	0	4.22764	1.62602	0	38.6992	7.47967	2.60163	44.9418	4.44825	0	8.51761
376.49	72.6278	47.4026	52.5974	6.98052	2.92208	0	3.73377	0	0.324675	41.8831	8.44156	0.649351	38.523	5.82707	0.792079	4.38931
376.852	72.6678	57.9618	42.0382	6.36943	3.18471	0	2.54777	0.636943	0	35.3503	4.4586	0.636943	32.906	5.26316	0.425532	8.94942
377.213	72.7078	51.4469	48.5531	11.5756	5.46624	0.643087	4.82315	0.643087	0	34.0836	11.5756	1.28617	44.2652	5.90219	0	7.7686
377.575	72.7478	45.5118	54.4882	21.8898	14.4882	0.314961	6.45669	0.314961	0.314961	36.5354	15.4331	1.25984	38.1694	4.64253	0.96432	4.28705
377.937	72.7878	65.9306	34.0694	50.1577	38.4858	3.47003	4.10095	4.10095	0	18.2965	12.9338	2.52366	40.8582	1.28913	0.371747	6.78261
378.299	72.8278	86.1446	13.8554	53.3133	43.9759	1.80723	3.31325	3.01205	1.20482	6.3253	4.81928	0.903614	24.7166	0.226244	1.34228	6.96203
378.661	72.8678	82.5944	17.4056	65.0246	55.1724	2.95567	3.94089	2.95567	0	10.1806	4.92611	1.64204	30.874	0.451977	1.78372	2.65193
379.023	72.9078	91.7329	8.26709	58.9825	49.2846	1.58983	4.92846	2.54372	0.63593	4.13355	3.17965	0	19.8726	0.758534	1.50565	1.75219
379.385	72.9478	90.08	9.92	68.64	55.36	4.8	4.64	3.84	0	3.52	4.48	0.64	18.0865	2.30474	1.29366	3.04956
379.747	72.9878	91.0543	8.94569	52.0767	42.492	2.23642	4.47284	2.8754	0	3.83387	4.15335	0.638978	17.6316	7.31707	0.78329	1.5544
380.109	73.0278	93.3735	6.62651	42.9217	32.2289	0.301205	8.58434	1.80723	0	3.61446	2.40964	0.301205	13.089	1.79949	1.54639	0.261097
380.471	73.0678	90.8795	9.12052	40.7166	33.2248	0.977199	4.56026	1.62866	0.325733	3.25733	3.90879	1.30293	22.2785	6.94512	0	0.753769
380.832	73.1078	94.081	5.919	30.0623	21.4953	1.24611	6.07477	1.24611	0	2.18069	1.55763	1.55763	11.8132	4.96084	0.817439	0.273973
381.194	73.1478	83.6013	16.3987	42.926	37.6206	0.96463	3.37621	0.96463	0	8.68167	5.14469	1.92926	16.622	6.04534	0.533333	2.61097
381.375	73.1678	93.9103	6.08974	27.0833	20.5128	1.60256	4.64744	0	0.320513	3.20513	2.24359	0.320513	22.1945	4.9763	0	1.71569
381.737	73.2078	92.4242	7.57576	38.4848	32.4242	1.81818	2.72727	1.51515	0	4.24242	2.12121	0.909091	14.0625	7.24638	1.03093	2.29008
382.099	73.2478	92.0509	7.94913	58.3466	47.3768	4.76948	2.38474	3.49762	0.317965	4.13355	2.86169	0.63593	18.8387	11.6306	0	4.90798
382.461	73.2878	94.4535	5.54649	44.5351	36.2153	3.26264	2.44698	1.95759	0.652529	1.30506	3.26264	0.652529	19.0225	15.0393	0	0.525624
382.823	73.3278	92.9487	7.05128	45.5128	36.5385	0.641026	5.76923	2.24359	0.320513	2.24359	4.48718	0.320513	20.6107	23.5409	1.00756	1.99501
383.185	73.3678	94.47	5.52995	63.4409	53.7634	4.60829	1.99693	3.0722	0	3.68664	1.84332	0	14.4547	7.98065	0	5.93325
383.547	73.4078	95.5975	4.40252	49.2138	38.9937	2.20126	5.18868	1.88679	0.943396	1.57233	2.20126	0.314465	18.6701	13.3038	0.761421	0.761421
383.909	73.4478	94.6932	5.3068	46.4345	38.806	1.65837	4.64345	0.66335	0.66335	2.6534	2.32172	0	10.9306	24.6941	0	2.86944
384.271	73.4878	92.71	7.29002	54.9921	44.374	3.16957	3.32805	3.16957	0.950872	2.85261	3.16957	0.633914	21.6149	12.4048	0.247831	2.89505
384.632	73.5278	93.4747	6.52529	38.1729	30.3426	1.95759	2.93638	2.61011	0.326264	3.58891	2.28385	0	23.6613	0.741656	0.741656	2.19245
384.994	73.5678	89.4904	10.5096	58.758	43.6306	4.77707	5.57325	3.50318	1.27389	4.14013	5.73248	0.636943	29.2793	19.2727	0.44843	2.41758
385.356	73.6078	88.02	11.98	39.7671	32.2795	0.665557	2.16306	3.66057	0.998336	3.99334	6.65557	0.998336	37.849	10.8756	1.22574	2.4218
385.718	73.6478	92.0118	7.98817	75	57.1006	7.98817	4.28994	4.14201	1.47929	1.18343	5.6213	0.295858	21.2121	7.93991	0.232558	3.16027
386.08	73.6878	96.1219	3.87812	67.867	47.3684	7.20222	2.77008	5.81717	4.70914	1.10803	1.66205	0.554017	17.2018	0.909091	0.228833	1.13379
386.442	73.7278	94.9765	5.02355	53.5322	43.3281	4.08163	2.04082	2.82575	1.25589	1.56986	0.941915	0.941915	29.923	1.72973	0.655738	0.655738
386.804	73.7678	90.2222	9.77778	66.8148	44.4444	9.77778	1.33333	8.59259	2.66667	1.77778	5.92593	1.18519	30.6269	0.205128	0	1.01729
387.166	73.8078	88.4488	11.5512	54.9505	37.9538	1.9802	1.81518	10.231	2.9703	1.65017	4.9505	2.31023	30.8219	2.66667	0.680272	0.904977
387.528	73.8478	95.0233	4.97667	68.5848	52.2551	6.84292	1.39969	3.7325	4.35459	1.55521	1.86625	1.55521	19.9253	0.741656	0	4.06213
387.89	73.8878	92.5687	7.43134	69.3053	50.727	6.13893	1.77706	8.40065	2.26171	1.93861	3.87722	0	29.7389	4.55038	0.226501	4.96224
388.252	73.9278	91.0632	8.93683	48.228	39.1371	1.54083	3.85208	2.7735	0.924499	2.46533	4.31433	0	29.5331	2.74551	0.861141	4.95356
388.613	73.9678	90.6752	9.32476	64.3087	48.2315	3.85852	2.2508	6.75241	3.21543	3.53698	4.50161	0.321543	23.7745	2.85714	1.92308	5.77367
388.975	74.0078	93.5691	6.43087	38.9068	26.3666	2.57235	2.57235	2.2508	5.14469	2.57235	3.85852	0	26.8235	2.52294	1.39211	3.18907
389.337	74.0478	89.2683	10.7317	50.8943	38.374	3.90244	3.08943	3.25203	2.27642	5.20325	5.20325	0.325203	24.7246	1.68472	0.2442	3.08422
389.699	74.0878	93.2515	6.74847	41.1043	28.8344	2.14724	2.45399	3.37423	4.29448	1.22699	4.29448	1.22699	30.4904	1.47059	0.635593	1.67715
390.061	74.1278	89.1026	10.8974	50.641	35.5769	5.12821	3.20513	3.20513	3.52564	3.52564	5.12821	0.641026	29.5711	2.42291	0.449438	3.90456
390.423	74.1678	92.1053	7.89474	43.4211	32.8947	3.28947	2.30263	0.657895	4.27632	1.97368	4.93421	0.328947	14.6067	2.73224	2.73224	2.46575
390.785	74.2078	94.7195	5.28053	51.4851	34.6535	3.9604	3.63036	2.9703	6.27063	1.65017	1.9802	0	21.9072	1.02041	1.77215	2.0202
391.147	74.2478	92.144	7.85597	67.1031	46.4812	6.21931	5.23732	4.25532	4.90998	1.63666	4.90998	0.327332	18.2062	1.0596	0.267023	2.35294
391.509	74.2878	94.4262	5.57377	67.7049	48.1967	7.54098	2.45902	5.57377	3.93443	1.96721	2.95082	0	16.4384	4.19948	1.08401	1.61725
391.871	74.3278	93.28	6.72	42.08	30.4	1.28	3.04	2.24	5.12	1.92	2.24	0.96	29.2186	0.897868	1.34078	0.225989
392.232	74.3678	90.5213	9.47867	64.9289	42.0221	9.79463	2.05371	5.05529	6.00316	2.52765	5.6872	0.315956	20.1765	2.21948	0.251572	2.69939
392.594	74.4078	95.7025	4.29752	46.281	34.0496	0.330579	4.95868	1.65289	5.28926	0	2.97521	0.330579	20.915	3.5309	0.260756	2.54777
392.956	74.4478	90.0161	9.9839	57.81	38.0032	5.15298	3.7037	3.54267	7.40741	1.61031	6.11916	0.644122	17.7483	4.06607	1.04849	3.82166
393.318	74.4878	94	6	45	27	2.33333	7	1.33333	7.33333	2.66667	2	0.666667	7.40741	0.613497	0.613497	5.26316
393.68	74.5278	95.5095	4.4905	31.2608	19.6891	1.38169	8.11744	0	2.07254	1.38169	2.07254	0.345423	7.36	0.63593	0.63593	3.40031
394.042	74.5678	96.3455	3.65449	49.3355	29.5681	1.99336	8.47176	2.99003	6.31229	1.3289	1.99336	0	16.8508	1.0929	0.275482	1.63043
394.404	74.6078	95.3344	4.66563	52.2551	37.9471	3.7325	5.59876	0.622084	4.35459	1.24417	2.48834	0	31.2299	5.07614	0.848356	4.68909
394.766	74.6478	95.1535	4.84653	67.0436	47.496	7.10824	3.06947	6.13893	3.23102	1.29241	1.93861	0.969305	17.3565	4.58599	0	4.09731
395.128	74.6878	93.0921	6.90789	50.3289	32.8947	5.26316	4.93421	2.30263	4.93421	1.97368	2.63158	0.328947	28.3019	3.85488	0.934579	3.41686
395.49	74.7278	95.0617	4.93827	65.2778	43.8272	4.93827	4.47531	3.39506	8.64198	1.85185	2.16049	0	18.797	0.992556	0.992556	4.08654
395.671	74.7478	94.7522	5.24781	46.6472	32.07	1.74927	6.70554	1.16618	4.95627	2.62391	2.04082	0.291545	30.8468	1.78218	0.201207	3.68932
396.123	74.7978	95.5626	4.4374	57.2108	37.7179	5.70523	2.69414	2.85261	8.24089	1.58479	2.2187	0	22.1948	0	2.17129	2.40674
396.485	74.8378	94.7883	5.21173	60.2606	37.785	4.56026	7.81759	2.60586	7.49186	1.62866	1.9544	0	17.6944	0	0	1.32275
396.847	74.8778	89.6607	10.3393	64.6204	39.7415	9.69305	3.87722	3.23102	8.07754	1.61551	5.16963	1.29241	18.4453	1.30039	0	1.04302
397.299	74.9278	94.4354	5.56465	54.8282	34.3699	5.23732	5.07365	2.61866	7.52864	1.96399	3.27332	0.327332	29.5271	19.6478	0.687285	0.459242
397.661	74.9678	83.9344	16.0656	55.5738	31.8033	4.2623	3.77049	5.57377	10.1639	7.54098	7.21311	0.327869	32.6711	5.82121	1.30719	3.82166
398.023	75.0078	93.1034	6.89655	33.4218	15.9151	2.65252	5.30504	0.530504	9.01857	3.71353	2.12202	1.06101	29.5327	1.10906	4.63458	13.0081
398.385	75.0478	92.0266	7.97342	30.897	10.299	2.65781	11.6279	1.66113	4.65116	2.99003	4.65116	0	18.6486	1.06952	0.269542	6.80101
398.747	75.0878	92.381	7.61905	38.0952	20.9524	1.14286	8.38095	0.761905	6.85714	2.28571	1.52381	1.52381	24.6772	4.65116	1.41443	10.0645
399.109	75.1278	93.6877	6.31229	39.5349	25.5814	4.31894	4.65116	2.65781	2.32558	0.996678	2.32558	0.996678	21.8182	1.02828	3.02267	5.17241
399.471	75.1678	92.2456	7.75444	43.4572	29.4023	2.26171	5.33118	0	6.46204	0.969305	5.49273	0	12.6939	0.56101	6.09272	8.0415
399.923	75.2178	92.7393	7.26073	67.1617	44.8845	7.59076	5.11551	1.9802	7.59076	2.64026	3.30033	0.660066	19.8413	0.263852	0.263852	1.5625
400.285	75.2578	94.7883	5.21173	60.0977	34.202	8.46906	8.63192	0.651466	8.14332	0.651466	3.90879	0.325733	17.2507	0.268817	0	0
400.647	75.2978	94.7368	5.26316	66.4474	40.7895	6.57895	3.61842	6.25	9.21053	0.328947	3.61842	0.328947	16.2534	0	0	1.3587
401.009	75.3378	93.3993	6.60066	66.1716	43.2343	8.25083	4.45545	3.9604	6.27063	1.9802	3.63036	0	23.8693	1.48515	0.5	2.2113
401.371	75.3778	97.0297	2.9703	60.396	33.3333	9.90099	5.94059	2.64026	8.58086	1.32013	0.990099	0.330033	17.663	0.271003	0	1.34048
401.732	75.4178	91.3876	8.61244	57.8947	30.303	4.46571	3.98724	10.2073	8.93142	1.27592	4.46571	1.27592	27.1777	1.37457	0.692042	1.6
402.094	75.4578	96.0331	3.96694	58.3471	35.0413	9.91736	6.44628	1.65289	5.28926	1.32231	2.31405	0	26.1294	0.486027	0.486027	1.68067
402.456	75.4978	96.9559	3.04414	45.2055	24.9619	3.95738	7.15373	0.608828	8.52359	0.913242	1.82648	0	21.8787	0.473373	1.17509	1.17509
402.818	75.5378	96.4401	3.55987	30.7443	9.70874	1.61812	10.6796	0	8.73786	0.647249	2.26537	0.323625	23.1343	0.985222	1.47059	1.95122
403.18	75.5778	92.6045	7.3955	37.9421	16.3987	2.57235	10.6109	0.96463	7.3955	2.2508	4.82315	0.321543	16.3978	0.268097	1.32626	1.84697
403.542	75.6178	95.1378	4.86224	64.1815	38.5737	7.13128	4.86224	6.15883	7.45543	1.62075	0.972447	0.648298	13.7063	1.1065	1.92044	2.18878
403.904	75.6578	96.748	3.25203	56.2602	31.2195	6.17886	7.47967	1.30081	10.0813	0.650407	2.27642	0	14.4645	0	1.10041	1.90996
404.175	75.6878	92.5806	7.41935	48.3871	23.5484	8.3871	7.74194	1.93548	6.77419	2.90323	3.54839	0.645161	16.8901	0	0.797872	4.35897
404.537	75.7278	92.5595	7.44048	41.369	17.5595	2.08333	8.03571	1.78571	11.9048	2.38095	2.97619	0.892857	22.2222	0.230947	1.36986	1.59453
404.899	75.7678	90.2597	9.74026	68.0195	39.2857	14.2857	2.43506	5.84416	6.16883	2.27273	3.8961	1.62338	20.4134	1.77665	1.27551	2.76382
405.261	75.8078	92.4088	7.59124	56.7883	29.1971	5.25547	3.64964	1.75182	16.9343	2.33577	2.33577	0.583942	19.1263	2.75545	1.62602	4.29379
405.623	75.8478	94.1463	5.85366	38.2114	15.2846	1.30081	8.94309	1.30081	11.3821	2.60163	2.60163	0	20.8494	0	0	2.75344
405.985	75.8878	96.4169	3.58306	39.7394	17.5896	3.25733	10.4235	0.651466	7.81759	0.325733	1.9544	0	13.0312	0	1.67131	0
406.347	75.9278	95.4476	4.55235	51.5933	25.1897	4.24886	4.24886	3.94537	13.9605	0.91047	2.42792	0	18.9422	0.489596	0.489596	3.32937
406.709	75.9678	91.5721	8.42788	44.8947	18.8006	6.15883	6.96921	3.88979	9.07618	2.26904	4.86224	0.324149	17.4029	0.267023	2.60756	1.83968
407.041	76.0078	93.517	6.48298	53.4846	27.8768	4.21394	10.3728	0.972447	10.0486	0.648298	4.53809	0.324149	19.5567	0.518807	2.04342	2.5413
407.251	76.0478	96.3816	3.61842	53.2895	30.9211	8.88158	5.26316	2.63158	5.59211	0	2.63158	0	16.2534	0	0.547945	0.274725
407.461	76.0878	94.7368	5.26316	61.1842	35.1974	8.55263	7.23684	4.27632	5.92105	0.657895	3.28947	0.657895	15.5556	1.0989	1.0989	1.36986
407.671	76.1278	94.0945	5.90551	63.5827	33.4646	5.51181	10.8268	2.3622	11.4173	0.787402	3.93701	0.393701	13.8983	0	1.33779	1.66667
407.881	76.1678	94.1558	5.84416	45.9416	25.6494	3.57143	12.5	0.649351	3.57143	1.94805	2.27273	0.649351	11.2392	0	1.42045	0.857143
407.986	76.1878	94	6	33.6667	17.6667	5	4.66667	1.66667	4.66667	1.66667	3.33333	0.333333	20.6349	1.04712	4.78589	3.32481
408.196	76.2278	89.3511	10.6489	43.2612	17.6373	8.31947	6.98835	2.66223	7.65391	2.32945	6.98835	0.998336	23.0474	0.255428	4.87211	5.33333
408.406	76.2678	91.8033	8.19672	43.2787	21.3115	4.2623	8.52459	1.31148	7.86885	2.29508	4.2623	0.327869	13.5977	0.282486	3.02198	6.11702
408.616	76.3078	96.0331	3.96694	38.3471	14.5455	2.64463	12.2314	0.330579	8.59504	1.98347	1.65289	0	15.8554	0.277393	4.00534	1.37174
408.826	76.3478	93.9873	6.01266	34.6519	14.2405	1.89873	9.33544	0.949367	8.22785	2.21519	3.16456	0.316456	20.202	1	4.34783	6.38298
409.036	76.3878	95	5	43.5	20.3333	3.66667	13.8333	1	4.66667	2.33333	2.66667	0	18.0328	0	0.813008	2.65957
409.298	76.4378	94.7368	5.26316	58.5526	38.4868	4.60526	6.90789	1.64474	6.90789	2.30263	2.30263	0.657895	29.3023	0.921659	1.60183	3.80313
409.508	76.4778	95	5	40.1667	20	3	11.1667	0.666667	5.33333	1	3	0.333333	32.7354	1.10865	2.407	1.76211
409.718	76.5178	90.7743	9.2257	58.9786	36.9028	8.89621	7.57825	2.63591	2.9654	2.30643	4.94234	0.658979	19.1744	2.08605	2.3407	10.0599
409.928	76.5578	91.015	8.98502	51.9135	29.2845	8.31947	6.3228	2.99501	4.99168	2.99501	3.66057	1.66389	21.4379	1.79718	3.28698	6.13497
410.138	76.5978	93.4319	6.56814	82.5944	51.5599	10.8374	7.38916	4.26929	8.53859	2.95567	2.62726	0	21.216	0	0.514801	3.49563
410.401	76.6478	89.9023	10.0977	77.3616	49.8371	11.0749	2.11726	5.53746	8.79479	1.30293	6.51466	0.325733	20.4663	2.03046	1.02564	2.77078
410.611	76.6878	97.0149	2.98507	73.3002	50.0829	10.2819	3.9801	3.31675	5.63847	0.995025	1.99005	0	22.1935	0.2574	1.7744	4.43896
410.821	76.7278	93.949	6.05096	65.6051	45.8599	6.05096	7.96178	1.27389	4.4586	1.27389	3.50318	0	30.989	0.655022	0.655022	2.36052
411.031	76.7678	91.7355	8.26446	61.9835	37.3554	10.9091	7.10744	0.991736	5.61983	3.30579	3.96694	0.330579	27.0205	1.42687	2.35571	5.90238
411.451	76.8478	96.3516	3.64842	54.3947	33.8308	5.3068	11.2769	1.3267	2.6534	1.3267	1.99005	0.331675	13.7339	1.13154	1.68776	6.4257
411.661	76.8878	95.3642	4.63576	57.2848	42.7152	3.97351	7.28477	0.662252	2.64901	1.3245	1.98675	0	29.7674	0.921659	2.71493	6.11354
411.976	76.9478	96.6833	3.31675	66.8325	40.796	8.95522	7.79436	0.331675	8.95522	0.66335	1.99005	0	23.1847	1.25786	0.506971	1.9975
412.186	76.9878	87.6221	12.3779	78.3388	50.8143	12.0521	3.4202	7.49186	4.56026	4.56026	5.21173	0.651466	25.4854	1.43541	0.961538	5.28736
412.396	77.0278	94.6288	5.37125	74.5656	52.4487	5.6872	6.95103	1.89573	7.58294	1.89573	0.315956	0.947867	23.0863	0.962696	1.20048	0.723764
412.606	77.0678	93.4534	6.54664	72.6678	40.9165	10.802	5.23732	8.18331	7.52864	1.63666	3.60065	0.654664	24.8462	3.32937	0.732601	1.69287
412.816	77.1078	89.4574	10.5426	75.6589	46.8217	12.7132	3.41085	5.89147	6.82171	1.86047	6.51163	1.55039	24.7375	3.59955	1.3809	3.81594
413.026	77.1478	90.2597	9.74026	83.1169	53.8961	7.79221	3.57143	9.41558	8.44156	2.27273	5.51948	0	21.4286	5.54217	2.24439	3.6855
413.131	77.1678	93.4783	6.52174	71.7391	54.7826	5.65217	5.21739	0.869565	5.21739	1.30435	2.6087	0.434783	19.8606	0.692042	0.692042	2.04778
413.236	77.1878	88.1789	11.8211	79.8722	50.4792	12.1406	3.51438	9.90415	3.83387	3.51438	4.79233	1.59744	17.4142	1.30208	1.55844	4.05063
413.341	77.2078	93.3121	6.6879	77.8662	52.2293	9.23567	5.57325	7.00637	3.82166	2.54777	3.50318	0	17.5853	2.05656	4.98753	3.05344
413.761	77.2878	89.4246	10.5754	74.8056	48.5226	8.70918	7.30949	6.53188	3.7325	3.11042	4.35459	0.933126	17.2458	1.01911	3.47826	5.12821
413.971	77.3278	94.2308	5.76923	70.8333	44.5513	7.37179	12.8205	2.5641	3.52564	1.92308	1.92308	0	16.3539	2.09974	3.86598	4.35897
414.181	77.3678	88.216	11.784	77.2504	50.7365	11.4566	5.89198	6.54664	2.61866	2.61866	7.52864	1.63666	16.1866	1.35318	1.61943	1.88425
414.391	77.4078	89.4505	10.5495	60.4396	41.7582	4.3956	9.01099	2.1978	3.07692	3.07692	4.3956	0	23.0118	1.33556	2.31405	1.00503
[truncated: 348 more rows]
